# Supplementary material for: Sparse coding of pathology slides compared to transfer learning with deep neural networks
Source: BMC Bioinformatics. 2018 Dec 21;19(Suppl 18):489. doi: 10.1186/s12859-018-2504-8 (PMC6302377; doi:10.1186/s12859-018-2504-8)
Supplement: Supplementary file 1 — Tab-delimited file 1. tcga_hist_file_name (original name of image file as downloaded from Genomic Data Commons) 2. tcga_project_code 3. tumor_type (TCGA project tumor type) 4. iocd_topo_code (IOCD topographical code for tumor sample)* 5. iocd_morph_code (IOCD morphological code for tumor sample)* 6. patient_id (TCGA patient ID) 7. sample_id (TCGA sample ID) 8. sample_type (Primary Tumor, Solid Tissue Normal, or Metastatic) * normal samples are taken from the vicinity of tumor samples and are labelled with the same IOCD codes. (TXT 294 kb) [file 12859_2018_2504_MOESM1_ESM.txt]

tcga_hist_file_name	tcga_project_code	tumor_type	iocd_topo_code	morph_code	patient_id	sample_id	sample_type
TCGA-BL-A13J-01A-01-BS1.a2132bbb-39e8-4606-aad8-f0cbf010a138.svs	BLCA	Bladder Urothelial Carcinoma	c67.4	8120/3	TCGA-BL-A13J	TCGA-BL-A13J-01A	Primary Tumor
TCGA-BL-A13J-01A-01-TS1.e1ec785a-e7c8-4c27-a6a6-e4e8aaa88507.svs	BLCA	Bladder Urothelial Carcinoma	c67.4	8120/3	TCGA-BL-A13J	TCGA-BL-A13J-01A	Primary Tumor
TCGA-BL-A13J-01B-03-BS3.E5DF36D1-F2DE-426C-886D-5AD847929EB3.svs	BLCA	Bladder Urothelial Carcinoma	c67.4	8120/3	TCGA-BL-A13J	TCGA-BL-A13J-01B	Primary Tumor
TCGA-BL-A13J-01B-04-BS4.1061BA91-692B-4183-B473-99236FA21899.svs	BLCA	Bladder Urothelial Carcinoma	c67.4	8120/3	TCGA-BL-A13J	TCGA-BL-A13J-01B	Primary Tumor
TCGA-BL-A13J-11A-01-TS1.02e153ec-4497-4d52-a6b1-6b80e50a426d.svs	BLCA	Bladder Urothelial Carcinoma	c67.4	8120/3	TCGA-BL-A13J	TCGA-BL-A13J-11A	Solid Tissue Normal
TCGA-BT-A20N-01A-01-TSA.6b663c7d-40e6-467a-bdc9-d80a471b1ced.svs	BLCA	Bladder Urothelial Carcinoma	c67.0	8120/3	TCGA-BT-A20N	TCGA-BT-A20N-01A	Primary Tumor
TCGA-BT-A20N-11A-01-TSA.e8d64445-7e5e-44b7-8500-bf3c69fa001e.svs	BLCA	Bladder Urothelial Carcinoma	c67.0	8120/3	TCGA-BT-A20N	TCGA-BT-A20N-11A	Solid Tissue Normal
TCGA-BT-A20Q-01A-01-TSA.a8c23e1d-ff24-4e7d-b680-a55d38c62ec0.svs	BLCA	Bladder Urothelial Carcinoma	c67.0	8120/3	TCGA-BT-A20Q	TCGA-BT-A20Q-01A	Primary Tumor
TCGA-BT-A20Q-11A-01-TSA.76bfc6fb-cfa0-4292-bf66-2e6a5ab71f23.svs	BLCA	Bladder Urothelial Carcinoma	c67.0	8120/3	TCGA-BT-A20Q	TCGA-BT-A20Q-11A	Solid Tissue Normal
TCGA-BT-A20R-01A-01-TSA.8a75162f-2b5d-4fec-bbfc-ed8ca7f2413d.svs	BLCA	Bladder Urothelial Carcinoma	c67.0	8120/3	TCGA-BT-A20R	TCGA-BT-A20R-01A	Primary Tumor
TCGA-BT-A20R-11A-01-TSA.0f9b4c4b-5237-49f1-932d-9448154d16c4.svs	BLCA	Bladder Urothelial Carcinoma	c67.0	8120/3	TCGA-BT-A20R	TCGA-BT-A20R-11A	Solid Tissue Normal
TCGA-BT-A20U-01A-01-TSA.0bc7e818-4a25-42a6-8ad7-276a91baf616.svs	BLCA	Bladder Urothelial Carcinoma	c67.0	8120/3	TCGA-BT-A20U	TCGA-BT-A20U-01A	Primary Tumor
TCGA-BT-A20U-11A-01-TSA.e07d1efe-0bf7-446d-afdb-3bfe90d2acf0.svs	BLCA	Bladder Urothelial Carcinoma	c67.0	8120/3	TCGA-BT-A20U	TCGA-BT-A20U-11A	Solid Tissue Normal
TCGA-BT-A20W-01A-02-TSB.d59b951c-6760-4732-a16e-c5def1d94970.svs	BLCA	Bladder Urothelial Carcinoma	c67.2	8120/3	TCGA-BT-A20W	TCGA-BT-A20W-01A	Primary Tumor
TCGA-BT-A20W-11A-01-TSA.3a5d5d16-a8e5-4be8-ac64-f50ac598983f.svs	BLCA	Bladder Urothelial Carcinoma	c67.2	8120/3	TCGA-BT-A20W	TCGA-BT-A20W-11A	Solid Tissue Normal
TCGA-BT-A2LA-01A-01-TSA.28CC6A2E-8721-4DEB-B8B5-035912E5CE11.svs	BLCA	Bladder Urothelial Carcinoma	c67.1	8120/3	TCGA-BT-A2LA	TCGA-BT-A2LA-01A	Primary Tumor
TCGA-BT-A2LA-11A-01-TSA.B8D0EDE2-6029-43BD-BA55-9C1F3C7F86AA.svs	BLCA	Bladder Urothelial Carcinoma	c67.1	8120/3	TCGA-BT-A2LA	TCGA-BT-A2LA-11A	Solid Tissue Normal
TCGA-BT-A2LB-01A-01-TSA.61863945-C6D8-4B53-B987-90D494FA2E81.svs	BLCA	Bladder Urothelial Carcinoma	c67.1	8120/3	TCGA-BT-A2LB	TCGA-BT-A2LB-01A	Primary Tumor
TCGA-BT-A2LB-11A-01-TSA.CCB9E339-E031-46F8-9E06-666868D29F05.svs	BLCA	Bladder Urothelial Carcinoma	c67.1	8120/3	TCGA-BT-A2LB	TCGA-BT-A2LB-11A	Solid Tissue Normal
TCGA-CU-A0YN-01A-02-BSB.3f747a70-289c-4dfb-a0f5-4547cdc26eda.svs	BLCA	Bladder Urothelial Carcinoma	c67.9	8130/3	TCGA-CU-A0YN	TCGA-CU-A0YN-01A	Primary Tumor
TCGA-CU-A0YN-01A-02-TSB.bdc4ba09-b77f-44a3-9d46-16c0ac07fda1.svs	BLCA	Bladder Urothelial Carcinoma	c67.9	8130/3	TCGA-CU-A0YN	TCGA-CU-A0YN-01A	Primary Tumor
TCGA-CU-A0YN-11A-01-TS1.68404c9c-0e8b-4519-8286-d4925bf2029f.svs	BLCA	Bladder Urothelial Carcinoma	c67.9	8130/3	TCGA-CU-A0YN	TCGA-CU-A0YN-11A	Solid Tissue Normal
TCGA-CU-A0YR-01A-01-BS1.cd5d7ac1-8851-4716-b46b-064de826e254.svs	BLCA	Bladder Urothelial Carcinoma	c67.9	8120/3	TCGA-CU-A0YR	TCGA-CU-A0YR-01A	Primary Tumor
TCGA-CU-A0YR-01A-01-TS1.cb201822-eaeb-4c83-aa10-f1724a36ef32.svs	BLCA	Bladder Urothelial Carcinoma	c67.9	8120/3	TCGA-CU-A0YR	TCGA-CU-A0YR-01A	Primary Tumor
TCGA-CU-A0YR-11A-01-TS1.35ccad4f-e144-4781-b26c-90eb0f395e7e.svs	BLCA	Bladder Urothelial Carcinoma	c67.9	8120/3	TCGA-CU-A0YR	TCGA-CU-A0YR-11A	Solid Tissue Normal
TCGA-GC-A3BM-01A-01-MS1.621FBCDB-B195-404C-8968-F58FB4E501A7.svs	BLCA	Bladder Urothelial Carcinoma	c67.1	8120/3	TCGA-GC-A3BM	TCGA-GC-A3BM-01A	Primary Tumor
TCGA-GC-A3BM-11A-01-TSA.C70AF788-4FE5-497B-8CA7-4C210A093D31.svs	BLCA	Bladder Urothelial Carcinoma	c67.1	8120/3	TCGA-GC-A3BM	TCGA-GC-A3BM-11A	Solid Tissue Normal
TCGA-GC-A3WC-01A-03-TSC.51ACCD62-FDF0-4109-AF52-D8D4DD0CEF7B.svs	BLCA	Bladder Urothelial Carcinoma	c67.9	8120/3	TCGA-GC-A3WC	TCGA-GC-A3WC-01A	Primary Tumor
TCGA-GC-A3WC-11A-01-TS1.30E967B2-D170-492B-86A6-2B5404A48376.svs	BLCA	Bladder Urothelial Carcinoma	c67.9	8120/3	TCGA-GC-A3WC	TCGA-GC-A3WC-11A	Solid Tissue Normal
TCGA-GC-A6I3-01A-01-TS1.BCB572EA-CA1A-4B2A-A8F1-2355D4F4409C.svs	BLCA	Bladder Urothelial Carcinoma	c67.9	8120/3	TCGA-GC-A6I3	TCGA-GC-A6I3-01A	Primary Tumor
TCGA-GC-A6I3-11A-01-TS1.DE4517D2-0613-4578-8CED-7003BD816D44.svs	BLCA	Bladder Urothelial Carcinoma	c67.9	8120/3	TCGA-GC-A6I3	TCGA-GC-A6I3-11A	Solid Tissue Normal
TCGA-GD-A2C5-01A-01-TS1.743D7349-5493-4DB9-9309-CEE9C5B1FBEA.svs	BLCA	Bladder Urothelial Carcinoma	c67.9	8120/3	TCGA-GD-A2C5	TCGA-GD-A2C5-01A	Primary Tumor
TCGA-GD-A2C5-11A-01-TS1.58935BAD-933A-44D8-AA45-6CBD6362C5AB.svs	BLCA	Bladder Urothelial Carcinoma	c67.9	8120/3	TCGA-GD-A2C5	TCGA-GD-A2C5-11A	Solid Tissue Normal
TCGA-GD-A3OP-01A-02-TS2.4C8251AD-63A1-4486-8FCE-F3E81CA4DA6B.svs	BLCA	Bladder Urothelial Carcinoma	c67.9	8120/3	TCGA-GD-A3OP	TCGA-GD-A3OP-01A	Primary Tumor
TCGA-GD-A3OP-11A-01-TS1.1565C919-DAC3-4771-B6A0-45D09A2568E7.svs	BLCA	Bladder Urothelial Carcinoma	c67.9	8120/3	TCGA-GD-A3OP	TCGA-GD-A3OP-11A	Solid Tissue Normal
TCGA-GD-A3OQ-01A-03-TS3.91737BFF-DC42-4BFA-89C6-BAA3C7BD3C70.svs	BLCA	Bladder Urothelial Carcinoma	c67.9	8120/3	TCGA-GD-A3OQ	TCGA-GD-A3OQ-01A	Primary Tumor
TCGA-GD-A3OQ-11A-02-TS2.B5F4BCD4-3153-4E86-832D-2D44457DAB40.svs	BLCA	Bladder Urothelial Carcinoma	c67.9	8120/3	TCGA-GD-A3OQ	TCGA-GD-A3OQ-11A	Solid Tissue Normal
TCGA-K4-A3WV-01A-01-TSA.804FB265-7003-4DAD-87C1-D44979584C05.svs	BLCA	Bladder Urothelial Carcinoma	c67.9	8120/3	TCGA-K4-A3WV	TCGA-K4-A3WV-01A	Primary Tumor
TCGA-K4-A3WV-11A-02-TSB.B65C72E3-EF21-4341-BFE9-CBCF78DF47D7.svs	BLCA	Bladder Urothelial Carcinoma	c67.9	8120/3	TCGA-K4-A3WV	TCGA-K4-A3WV-11A	Solid Tissue Normal
TCGA-K4-A54R-01A-01-TS1.CB16B863-47AC-4BD9-B629-D68AE2E27A1B.svs	BLCA	Bladder Urothelial Carcinoma	c67.1	8120/3	TCGA-K4-A54R	TCGA-K4-A54R-01A	Primary Tumor
TCGA-K4-A54R-11A-01-TS1.F2D0C146-361D-42C8-95F6-513DDB5CC635.svs	BLCA	Bladder Urothelial Carcinoma	c67.1	8120/3	TCGA-K4-A54R	TCGA-K4-A54R-11A	Solid Tissue Normal
TCGA-K4-A5RI-01A-01-TSA.42903A95-8A7A-4F8E-AA63-CF017823698A.svs	BLCA	Bladder Urothelial Carcinoma	c67.4	8120/3	TCGA-K4-A5RI	TCGA-K4-A5RI-01A	Primary Tumor
TCGA-K4-A5RI-11A-01-TS1.A8937DA1-6B55-45E8-8CBE-450D01C0BCED.svs	BLCA	Bladder Urothelial Carcinoma	c67.4	8120/3	TCGA-K4-A5RI	TCGA-K4-A5RI-11A	Solid Tissue Normal
TCGA-A7-A0CE-01A-01-BS1.33fde61b-7c02-43d1-978f-56808f6a278e.svs	BRCA	Breast Invasive Carcinoma	c50.9	8500/3	TCGA-A7-A0CE	TCGA-A7-A0CE-01A	Primary Tumor
TCGA-A7-A0CE-01A-01-TS1.3025a9c8-a7e4-4048-bcf0-a28720c0f96b.svs	BRCA	Breast Invasive Carcinoma	c50.9	8500/3	TCGA-A7-A0CE	TCGA-A7-A0CE-01A	Primary Tumor
TCGA-A7-A0CE-11A-01-BS1.44105666-1880-4b3a-9206-88bf6d300346.svs	BRCA	Breast Invasive Carcinoma	c50.9	8500/3	TCGA-A7-A0CE	TCGA-A7-A0CE-11A	Solid Tissue Normal
TCGA-A7-A0CE-11A-02-BS2.2c324d8a-4f5a-4fa1-a779-5ff38fe8a52f.svs	BRCA	Breast Invasive Carcinoma	c50.9	8500/3	TCGA-A7-A0CE	TCGA-A7-A0CE-11A	Solid Tissue Normal
TCGA-A7-A0CH-01A-01-BS1.73ec327b-b515-483f-a8e0-acf503dbb16a.svs	BRCA	Breast Invasive Carcinoma	c50.9	8500/3	TCGA-A7-A0CH	TCGA-A7-A0CH-01A	Primary Tumor
TCGA-A7-A0CH-01A-02-BS2.35a53501-d7ed-4476-bf3e-60ae9b6b9829.svs	BRCA	Breast Invasive Carcinoma	c50.9	8500/3	TCGA-A7-A0CH	TCGA-A7-A0CH-01A	Primary Tumor
TCGA-A7-A0CH-11A-02-BS2.77935660-1118-4fa2-8b79-3828c9ca4fc1.svs	BRCA	Breast Invasive Carcinoma	c50.9	8500/3	TCGA-A7-A0CH	TCGA-A7-A0CH-11A	Solid Tissue Normal
TCGA-A7-A0CH-11A-03-TS3.241fdee0-1e8d-4187-a26d-5eabaa958d1c.svs	BRCA	Breast Invasive Carcinoma	c50.9	8500/3	TCGA-A7-A0CH	TCGA-A7-A0CH-11A	Solid Tissue Normal
TCGA-A7-A0D9-01A-02-BS2.1b3d154c-b20b-48f4-a848-b568676ea619.svs	BRCA	Breast Invasive Carcinoma	c50.9	8500/3	TCGA-A7-A0D9	TCGA-A7-A0D9-01A	Primary Tumor
TCGA-A7-A0D9-01A-03-BS3.32f8b687-d044-4a69-a179-80ea0ee03c7b.svs	BRCA	Breast Invasive Carcinoma	c50.9	8500/3	TCGA-A7-A0D9	TCGA-A7-A0D9-01A	Primary Tumor
TCGA-A7-A0D9-11A-03-TS3.a241ee68-fa1f-4e70-8067-169a4cf4a686.svs	BRCA	Breast Invasive Carcinoma	c50.9	8500/3	TCGA-A7-A0D9	TCGA-A7-A0D9-11A	Solid Tissue Normal
TCGA-A7-A0D9-11A-05-TS5.a185e9a1-ef99-4dde-9072-5e80fa3ba4dd.svs	BRCA	Breast Invasive Carcinoma	c50.9	8500/3	TCGA-A7-A0D9	TCGA-A7-A0D9-11A	Solid Tissue Normal
TCGA-A7-A0DB-01A-01-BSA.9351ffab-bcdc-4b6d-82df-c9b696a96d9c.svs	BRCA	Breast Invasive Carcinoma	c50.9	8500/3	TCGA-A7-A0DB	TCGA-A7-A0DB-01A	Primary Tumor
TCGA-A7-A0DB-01A-01-TSA.490f70ed-fcdf-442d-b750-039b22d9464f.svs	BRCA	Breast Invasive Carcinoma	c50.9	8500/3	TCGA-A7-A0DB	TCGA-A7-A0DB-01A	Primary Tumor
TCGA-A7-A0DB-01C-01-BS1.1FA12B49-B544-4200-BB65-13977DF527E7.svs	BRCA	Breast Invasive Carcinoma	c50.9	8500/3	TCGA-A7-A0DB	TCGA-A7-A0DB-01C	Primary Tumor
TCGA-A7-A0DB-01C-02-BS2.97C8D20F-C401-43EA-8374-E1ABA485B0EB.svs	BRCA	Breast Invasive Carcinoma	c50.9	8500/3	TCGA-A7-A0DB	TCGA-A7-A0DB-01C	Primary Tumor
TCGA-A7-A0DB-11A-02-BS2.8d8e5cca-5222-4dc8-8b42-df64bdc7652a.svs	BRCA	Breast Invasive Carcinoma	c50.9	8500/3	TCGA-A7-A0DB	TCGA-A7-A0DB-11A	Solid Tissue Normal
TCGA-A7-A0DB-11A-03-TS3.0a4e3580-9711-488f-8a18-54f72c429035.svs	BRCA	Breast Invasive Carcinoma	c50.9	8500/3	TCGA-A7-A0DB	TCGA-A7-A0DB-11A	Solid Tissue Normal
TCGA-A7-A0DC-01A-01-BS1.1129f718-410c-4fb7-9eeb-7a04d76487b6.svs	BRCA	Breast Invasive Carcinoma	c50.9	8500/3	TCGA-A7-A0DC	TCGA-A7-A0DC-01A	Primary Tumor
TCGA-A7-A0DC-01A-01-TS1.19dd493c-9563-416b-8e3f-71c6ef3e8e95.svs	BRCA	Breast Invasive Carcinoma	c50.9	8500/3	TCGA-A7-A0DC	TCGA-A7-A0DC-01A	Primary Tumor
TCGA-A7-A0DC-01B-03-BS3.318D8EA4-41EC-4D62-927B-5B40E5448E86.svs	BRCA	Breast Invasive Carcinoma	c50.9	8500/3	TCGA-A7-A0DC	TCGA-A7-A0DC-01B	Primary Tumor
TCGA-A7-A0DC-01B-04-BS4.7F68E084-12C4-4591-AD2C-8DADE9DF09F1.svs	BRCA	Breast Invasive Carcinoma	c50.9	8500/3	TCGA-A7-A0DC	TCGA-A7-A0DC-01B	Primary Tumor
TCGA-A7-A0DC-11A-04-TS4.6041f153-cc5a-44d8-9e04-f082918268e6.svs	BRCA	Breast Invasive Carcinoma	c50.9	8500/3	TCGA-A7-A0DC	TCGA-A7-A0DC-11A	Solid Tissue Normal
TCGA-A7-A13E-01A-01-BSA.6abb32ba-9836-4032-94cb-7113e0dce7aa.svs	BRCA	Breast Invasive Carcinoma	c50.9	8500/3	TCGA-A7-A13E	TCGA-A7-A13E-01A	Primary Tumor
TCGA-A7-A13E-01A-01-TSA.4f107ed6-13b7-4685-9baf-d7ba5a4adeff.svs	BRCA	Breast Invasive Carcinoma	c50.9	8500/3	TCGA-A7-A13E	TCGA-A7-A13E-01A	Primary Tumor
TCGA-A7-A13E-01B-05-BS5.4266663C-C51A-4676-9A2A-6A1E5C909E8E.svs	BRCA	Breast Invasive Carcinoma	c50.9	8500/3	TCGA-A7-A13E	TCGA-A7-A13E-01B	Primary Tumor
TCGA-A7-A13E-01B-06-BS6.4796C3A1-71ED-4757-B9EA-9FEC4E261D30.svs	BRCA	Breast Invasive Carcinoma	c50.9	8500/3	TCGA-A7-A13E	TCGA-A7-A13E-01B	Primary Tumor
TCGA-A7-A13E-11A-03-TS3.927ae45d-b4aa-4dec-8e30-88902119bbe5.svs	BRCA	Breast Invasive Carcinoma	c50.9	8500/3	TCGA-A7-A13E	TCGA-A7-A13E-11A	Solid Tissue Normal
TCGA-A7-A13F-01A-01-BS1.96f41b20-1b8b-4a7d-93ed-6b8b2cbe1150.svs	BRCA	Breast Invasive Carcinoma	c50.9	8500/3	TCGA-A7-A13F	TCGA-A7-A13F-01A	Primary Tumor
TCGA-A7-A13F-01A-01-TS1.6e5cfefb-e31f-447e-b8cf-d3d5294d3421.svs	BRCA	Breast Invasive Carcinoma	c50.9	8500/3	TCGA-A7-A13F	TCGA-A7-A13F-01A	Primary Tumor
TCGA-A7-A13F-11A-01-TS1.3cfe5002-0af8-4c2c-82c5-38aac97c76d5.svs	BRCA	Breast Invasive Carcinoma	c50.9	8500/3	TCGA-A7-A13F	TCGA-A7-A13F-11A	Solid Tissue Normal
TCGA-A7-A13F-11A-02-TS2.b7da11e6-6ffa-4f28-91ce-ba70bfb9c87c.svs	BRCA	Breast Invasive Carcinoma	c50.9	8500/3	TCGA-A7-A13F	TCGA-A7-A13F-11A	Solid Tissue Normal
TCGA-A7-A13F-11A-03-TS3.5d843614-b1dd-442f-b0d3-6027594c4eb9.svs	BRCA	Breast Invasive Carcinoma	c50.9	8500/3	TCGA-A7-A13F	TCGA-A7-A13F-11A	Solid Tissue Normal
TCGA-A7-A13G-01B-03-BS3.775FB237-175B-4BA7-88BD-4AD2414EBBA4.svs	BRCA	Breast Invasive Carcinoma	c50.9	8500/3	TCGA-A7-A13G	TCGA-A7-A13G-01B	Primary Tumor
TCGA-A7-A13G-01B-04-BS4.AB30BD66-3064-4733-AA25-C9E13F861211.svs	BRCA	Breast Invasive Carcinoma	c50.9	8500/3	TCGA-A7-A13G	TCGA-A7-A13G-01B	Primary Tumor
TCGA-A7-A13G-11A-05-TS5.13f71f7b-775c-4e05-a055-8d54cc3b6e46.svs	BRCA	Breast Invasive Carcinoma	c50.9	8500/3	TCGA-A7-A13G	TCGA-A7-A13G-11A	Solid Tissue Normal
TCGA-AC-A23H-01A-01-TS1.7b893da7-ca91-4a95-bc70-37ad06f61d88.svs	BRCA	Breast Invasive Carcinoma	c50.9	8500/3	TCGA-AC-A23H	TCGA-AC-A23H-01A	Primary Tumor
TCGA-AC-A23H-11A-01-TS1.0795e2c7-63d2-4b4e-af60-299014b058d1.svs	BRCA	Breast Invasive Carcinoma	c50.9	8500/3	TCGA-AC-A23H	TCGA-AC-A23H-11A	Solid Tissue Normal
TCGA-AC-A2FB-01A-01-TS1.36526F45-F01A-4CE1-BD6A-C10BE2CF96B1.svs	BRCA	Breast Invasive Carcinoma	c50.9	8520/3	TCGA-AC-A2FB	TCGA-AC-A2FB-01A	Primary Tumor
TCGA-AC-A2FB-11A-01-TSA.BE184AB7-924E-4564-9296-B6B71B1C7D43.svs	BRCA	Breast Invasive Carcinoma	c50.9	8520/3	TCGA-AC-A2FB	TCGA-AC-A2FB-11A	Solid Tissue Normal
TCGA-AC-A2FF-01A-01-TSA.575C5B8A-E0DD-426B-9B34-6A99ED31FF10.svs	BRCA	Breast Invasive Carcinoma	c50.9	8520/3	TCGA-AC-A2FF	TCGA-AC-A2FF-01A	Primary Tumor
TCGA-AC-A2FF-11A-01-TS1.5B36FFA1-3190-441A-869D-9280242BCE21.svs	BRCA	Breast Invasive Carcinoma	c50.9	8520/3	TCGA-AC-A2FF	TCGA-AC-A2FF-11A	Solid Tissue Normal
TCGA-AC-A2FM-01A-01-TSA.EB1581FA-06F2-4DBC-B7EC-AD3D3448B3FD.svs	BRCA	Breast Invasive Carcinoma	c50.9	8520/3	TCGA-AC-A2FM	TCGA-AC-A2FM-01A	Primary Tumor
TCGA-AC-A2FM-11B-01-TS1.DEFA6432-60A4-4DDA-A3DA-3AF61B937CAB.svs	BRCA	Breast Invasive Carcinoma	c50.9	8520/3	TCGA-AC-A2FM	TCGA-AC-A2FM-11B	Solid Tissue Normal
TCGA-AC-A2FM-11B-02-TS2.A7F8DBD1-FE91-4133-8CED-739952CF6AFA.svs	BRCA	Breast Invasive Carcinoma	c50.9	8520/3	TCGA-AC-A2FM	TCGA-AC-A2FM-11B	Solid Tissue Normal
TCGA-AC-A2FM-11B-03-TS3.6BFDC237-1528-48AA-9072-319266B7AAAD.svs	BRCA	Breast Invasive Carcinoma	c50.9	8520/3	TCGA-AC-A2FM	TCGA-AC-A2FM-11B	Solid Tissue Normal
TCGA-BH-A0AU-01A-01-BSA.aedfdaab-2249-4706-81e0-4cfc3901a911.svs	BRCA	Breast Invasive Carcinoma	c50.9	8500/3	TCGA-BH-A0AU	TCGA-BH-A0AU-01A	Primary Tumor
TCGA-BH-A0AU-01A-01-TSA.8370f783-9342-417c-b7bf-250368330ceb.svs	BRCA	Breast Invasive Carcinoma	c50.9	8500/3	TCGA-BH-A0AU	TCGA-BH-A0AU-01A	Primary Tumor
TCGA-BH-A0AU-11A-01-BSA.60e75074-7745-4a16-be80-0a13c1c6b229.svs	BRCA	Breast Invasive Carcinoma	c50.9	8500/3	TCGA-BH-A0AU	TCGA-BH-A0AU-11A	Solid Tissue Normal
TCGA-BH-A0AU-11A-01-TSA.20384e45-194c-4feb-bae0-c847ab0b6858.svs	BRCA	Breast Invasive Carcinoma	c50.9	8500/3	TCGA-BH-A0AU	TCGA-BH-A0AU-11A	Solid Tissue Normal
TCGA-BH-A0AY-01A-02-BSB.581eb097-e917-4666-9344-f62b088cb024.svs	BRCA	Breast Invasive Carcinoma	c50.9	8500/3	TCGA-BH-A0AY	TCGA-BH-A0AY-01A	Primary Tumor
TCGA-BH-A0AY-01A-02-TSB.06ebda0b-2dd5-4116-9f51-c3a0ad9fb8bb.svs	BRCA	Breast Invasive Carcinoma	c50.9	8500/3	TCGA-BH-A0AY	TCGA-BH-A0AY-01A	Primary Tumor
TCGA-BH-A0AY-11A-02-BSB.ad79c4d9-9b8e-41b0-b4fe-417fde966cf1.svs	BRCA	Breast Invasive Carcinoma	c50.9	8500/3	TCGA-BH-A0AY	TCGA-BH-A0AY-11A	Solid Tissue Normal
TCGA-BH-A0AY-11A-02-TSB.87c30c08-4771-4bf2-8204-d077c69d18e1.svs	BRCA	Breast Invasive Carcinoma	c50.9	8500/3	TCGA-BH-A0AY	TCGA-BH-A0AY-11A	Solid Tissue Normal
TCGA-BH-A0AZ-01A-02-BSB.34d8c766-06ef-4070-b4f9-009c1b49274a.svs	BRCA	Breast Invasive Carcinoma	c50.9	8500/3	TCGA-BH-A0AZ	TCGA-BH-A0AZ-01A	Primary Tumor
TCGA-BH-A0AZ-01A-02-TSB.a9b7b640-d2bb-4e2a-820a-d621212eea2e.svs	BRCA	Breast Invasive Carcinoma	c50.9	8500/3	TCGA-BH-A0AZ	TCGA-BH-A0AZ-01A	Primary Tumor
TCGA-BH-A0AZ-11A-02-BSB.c66f1da4-3d99-4d67-b77a-9a1f3b7735e8.svs	BRCA	Breast Invasive Carcinoma	c50.9	8500/3	TCGA-BH-A0AZ	TCGA-BH-A0AZ-11A	Solid Tissue Normal
TCGA-BH-A0AZ-11A-02-TSB.12588140-d8de-4ff0-9468-54c34458dc58.svs	BRCA	Breast Invasive Carcinoma	c50.9	8500/3	TCGA-BH-A0AZ	TCGA-BH-A0AZ-11A	Solid Tissue Normal
TCGA-BH-A0B3-01A-01-BSA.6e9592e8-196a-40a2-bc46-55dee088bc76.svs	BRCA	Breast Invasive Carcinoma	c50.9	8500/3	TCGA-BH-A0B3	TCGA-BH-A0B3-01A	Primary Tumor
TCGA-BH-A0B3-01A-01-TSA.b7b39efc-b0b0-402a-bea3-95edd29c5adf.svs	BRCA	Breast Invasive Carcinoma	c50.9	8500/3	TCGA-BH-A0B3	TCGA-BH-A0B3-01A	Primary Tumor
TCGA-BH-A0B3-11B-02-TSB.731509b5-d6f1-42d1-802e-9ce528091118.svs	BRCA	Breast Invasive Carcinoma	c50.9	8500/3	TCGA-BH-A0B3	TCGA-BH-A0B3-11B	Solid Tissue Normal
TCGA-BH-A0B5-01A-01-BSA.6fc7f4e6-e267-4359-b472-057f1e77ae1a.svs	BRCA	Breast Invasive Carcinoma	c50.9	8520/3	TCGA-BH-A0B5	TCGA-BH-A0B5-01A	Primary Tumor
TCGA-BH-A0B5-01A-01-TSA.251b1c6f-62e7-4a8d-afd4-e6dd132948fb.svs	BRCA	Breast Invasive Carcinoma	c50.9	8520/3	TCGA-BH-A0B5	TCGA-BH-A0B5-01A	Primary Tumor
TCGA-BH-A0B5-11A-02-TSB.ede1fe0f-7b4b-42b7-8e9f-d7f26161debe.svs	BRCA	Breast Invasive Carcinoma	c50.9	8520/3	TCGA-BH-A0B5	TCGA-BH-A0B5-11A	Solid Tissue Normal
TCGA-BH-A0B7-01A-01-BSA.b842b06f-b4a9-4acf-9534-be4c716763d2.svs	BRCA	Breast Invasive Carcinoma	c50.9	8500/3	TCGA-BH-A0B7	TCGA-BH-A0B7-01A	Primary Tumor
TCGA-BH-A0B7-01A-01-TSA.c22d40fb-49bd-406f-bb75-83d655889804.svs	BRCA	Breast Invasive Carcinoma	c50.9	8500/3	TCGA-BH-A0B7	TCGA-BH-A0B7-01A	Primary Tumor
TCGA-BH-A0B7-11A-02-TSB.fb8e2a39-14df-4625-bd4a-43c099593109.svs	BRCA	Breast Invasive Carcinoma	c50.9	8500/3	TCGA-BH-A0B7	TCGA-BH-A0B7-11A	Solid Tissue Normal
TCGA-BH-A0B7-11A-03-TSC.f0571ac2-0655-42b9-895e-e7b4ddc6d16e.svs	BRCA	Breast Invasive Carcinoma	c50.9	8500/3	TCGA-BH-A0B7	TCGA-BH-A0B7-11A	Solid Tissue Normal
TCGA-BH-A0B8-01A-02-BSB.64413cea-7a07-43c5-a8d0-939affc290cb.svs	BRCA	Breast Invasive Carcinoma	c50.9	8500/3	TCGA-BH-A0B8	TCGA-BH-A0B8-01A	Primary Tumor
TCGA-BH-A0B8-01A-02-TSB.36cf2fc1-2b18-48e7-9d2d-0892fdf17b93.svs	BRCA	Breast Invasive Carcinoma	c50.9	8500/3	TCGA-BH-A0B8	TCGA-BH-A0B8-01A	Primary Tumor
TCGA-BH-A0B8-11A-04-TSD.13c9a4d2-83e3-465e-ad13-c6ed2208fedb.svs	BRCA	Breast Invasive Carcinoma	c50.9	8500/3	TCGA-BH-A0B8	TCGA-BH-A0B8-11A	Solid Tissue Normal
TCGA-BH-A0BA-01A-01-BSA.9d357113-f4a9-4e8e-8f02-86403cdc2af9.svs	BRCA	Breast Invasive Carcinoma	c50.9	8522/3	TCGA-BH-A0BA	TCGA-BH-A0BA-01A	Primary Tumor
TCGA-BH-A0BA-01A-01-TSA.9c9b5e0c-5e89-4dbc-be76-36aaca93c648.svs	BRCA	Breast Invasive Carcinoma	c50.9	8522/3	TCGA-BH-A0BA	TCGA-BH-A0BA-01A	Primary Tumor
TCGA-BH-A0BA-11A-02-BSB.a6ac638b-ffe0-46a8-b8de-388c3b325cfb.svs	BRCA	Breast Invasive Carcinoma	c50.9	8522/3	TCGA-BH-A0BA	TCGA-BH-A0BA-11A	Solid Tissue Normal
TCGA-BH-A0BA-11A-02-TSB.6750726f-d36b-4ea9-82fc-a9f5d55b694b.svs	BRCA	Breast Invasive Carcinoma	c50.9	8522/3	TCGA-BH-A0BA	TCGA-BH-A0BA-11A	Solid Tissue Normal
TCGA-BH-A0BC-01A-02-BSB.a89fb037-eac3-4424-8811-e668088b1481.svs	BRCA	Breast Invasive Carcinoma	c50.9	8500/3	TCGA-BH-A0BC	TCGA-BH-A0BC-01A	Primary Tumor
TCGA-BH-A0BC-01A-02-TSB.a7afb5f2-2676-428b-95c4-5b8764004820.svs	BRCA	Breast Invasive Carcinoma	c50.9	8500/3	TCGA-BH-A0BC	TCGA-BH-A0BC-01A	Primary Tumor
TCGA-BH-A0BC-11A-02-TSB.e94715c5-045b-410c-bf1a-28c81df71d9b.svs	BRCA	Breast Invasive Carcinoma	c50.9	8500/3	TCGA-BH-A0BC	TCGA-BH-A0BC-11A	Solid Tissue Normal
TCGA-BH-A0BJ-01A-01-BSA.979caa76-44d5-4c81-ac78-08908ce542d2.svs	BRCA	Breast Invasive Carcinoma	c50.9	8500/3	TCGA-BH-A0BJ	TCGA-BH-A0BJ-01A	Primary Tumor
TCGA-BH-A0BJ-01A-01-TSA.356876b9-34bb-4958-b932-8dc6022800ff.svs	BRCA	Breast Invasive Carcinoma	c50.9	8500/3	TCGA-BH-A0BJ	TCGA-BH-A0BJ-01A	Primary Tumor
TCGA-BH-A0BJ-11A-02-BSB.16f9156d-b101-43bd-86fb-68e50c4c655d.svs	BRCA	Breast Invasive Carcinoma	c50.9	8500/3	TCGA-BH-A0BJ	TCGA-BH-A0BJ-11A	Solid Tissue Normal
TCGA-BH-A0BJ-11A-02-TSB.60c2f7a7-f167-46ee-bb57-cd5a307ffa0a.svs	BRCA	Breast Invasive Carcinoma	c50.9	8500/3	TCGA-BH-A0BJ	TCGA-BH-A0BJ-11A	Solid Tissue Normal
TCGA-BH-A0BM-01A-01-BSA.0c2b78c5-2579-4a8a-81cb-e2f6cbb4a019.svs	BRCA	Breast Invasive Carcinoma	c50.9	8500/3	TCGA-BH-A0BM	TCGA-BH-A0BM-01A	Primary Tumor
TCGA-BH-A0BM-01A-01-TSA.f2ad9846-fe78-4112-af84-b800a575e977.svs	BRCA	Breast Invasive Carcinoma	c50.9	8500/3	TCGA-BH-A0BM	TCGA-BH-A0BM-01A	Primary Tumor
TCGA-BH-A0BM-11A-01-BSA.dc5c9770-8b07-4712-ac5a-f195efda7561.svs	BRCA	Breast Invasive Carcinoma	c50.9	8500/3	TCGA-BH-A0BM	TCGA-BH-A0BM-11A	Solid Tissue Normal
TCGA-BH-A0BM-11A-01-TSA.e9248134-2bbf-47ba-9b85-4f89f78dd58a.svs	BRCA	Breast Invasive Carcinoma	c50.9	8500/3	TCGA-BH-A0BM	TCGA-BH-A0BM-11A	Solid Tissue Normal
TCGA-BH-A0BQ-01A-01-BSA.bad7666c-e404-4d97-af8d-2335bf33f31c.svs	BRCA	Breast Invasive Carcinoma	c50.9	8500/3	TCGA-BH-A0BQ	TCGA-BH-A0BQ-01A	Primary Tumor
TCGA-BH-A0BQ-01A-02-BSB.46d849d6-4c9d-44be-8cd2-01bcfea20d2f.svs	BRCA	Breast Invasive Carcinoma	c50.9	8500/3	TCGA-BH-A0BQ	TCGA-BH-A0BQ-01A	Primary Tumor
TCGA-BH-A0BQ-11A-02-TSB.08e6e61b-dda7-488c-be2f-f2204e2dc0ba.svs	BRCA	Breast Invasive Carcinoma	c50.9	8500/3	TCGA-BH-A0BQ	TCGA-BH-A0BQ-11A	Solid Tissue Normal
TCGA-BH-A0BQ-11A-03-TSC.7ace6ffe-78ad-46a3-94f3-d4b63b4a6f11.svs	BRCA	Breast Invasive Carcinoma	c50.9	8500/3	TCGA-BH-A0BQ	TCGA-BH-A0BQ-11A	Solid Tissue Normal
TCGA-BH-A0BT-01A-01-BSA.5024ab0b-133d-4414-803d-29a1d63df444.svs	BRCA	Breast Invasive Carcinoma	c50.9	8500/3	TCGA-BH-A0BT	TCGA-BH-A0BT-01A	Primary Tumor
TCGA-BH-A0BT-01A-01-TSA.0d7af972-fe18-47c7-b863-2bb47d611f22.svs	BRCA	Breast Invasive Carcinoma	c50.9	8500/3	TCGA-BH-A0BT	TCGA-BH-A0BT-01A	Primary Tumor
TCGA-BH-A0BT-11A-02-BSB.73503ef7-6ebe-4863-b748-af97e8b69c1e.svs	BRCA	Breast Invasive Carcinoma	c50.9	8500/3	TCGA-BH-A0BT	TCGA-BH-A0BT-11A	Solid Tissue Normal
TCGA-BH-A0BT-11A-02-TSB.5fd20500-e1c7-4d0b-a910-aa15942594b0.svs	BRCA	Breast Invasive Carcinoma	c50.9	8500/3	TCGA-BH-A0BT	TCGA-BH-A0BT-11A	Solid Tissue Normal
TCGA-BH-A0BV-01A-01-BSA.1d27d74a-405e-4a7f-befa-6d5f7b1fa8e9.svs	BRCA	Breast Invasive Carcinoma	c50.9	8500/3	TCGA-BH-A0BV	TCGA-BH-A0BV-01A	Primary Tumor
TCGA-BH-A0BV-01A-01-TSA.f5f04523-e30b-4204-99f4-0003ceec2724.svs	BRCA	Breast Invasive Carcinoma	c50.9	8500/3	TCGA-BH-A0BV	TCGA-BH-A0BV-01A	Primary Tumor
TCGA-BH-A0BV-11A-03-TSC.645b9dfa-3a41-4452-942e-055522324438.svs	BRCA	Breast Invasive Carcinoma	c50.9	8500/3	TCGA-BH-A0BV	TCGA-BH-A0BV-11A	Solid Tissue Normal
TCGA-BH-A0BW-01A-01-BSA.e6e7f7cd-a931-4d02-acf6-87b0bbf21fba.svs	BRCA	Breast Invasive Carcinoma	c50.9	8500/3	TCGA-BH-A0BW	TCGA-BH-A0BW-01A	Primary Tumor
TCGA-BH-A0BW-01A-01-TSA.a2c48bd4-4c32-4694-97c8-c43679601ab0.svs	BRCA	Breast Invasive Carcinoma	c50.9	8500/3	TCGA-BH-A0BW	TCGA-BH-A0BW-01A	Primary Tumor
TCGA-BH-A0BW-11A-01-BSA.06e78372-88dc-4e56-ac02-219351b122b5.svs	BRCA	Breast Invasive Carcinoma	c50.9	8500/3	TCGA-BH-A0BW	TCGA-BH-A0BW-11A	Solid Tissue Normal
TCGA-BH-A0BW-11A-01-TSA.a70c68c4-87db-48b3-ab77-c82a3f3e8c73.svs	BRCA	Breast Invasive Carcinoma	c50.9	8500/3	TCGA-BH-A0BW	TCGA-BH-A0BW-11A	Solid Tissue Normal
TCGA-BH-A0BW-11A-02-TSB.8bd88f0a-1677-43fd-b7df-0f8f2c3be236.svs	BRCA	Breast Invasive Carcinoma	c50.9	8500/3	TCGA-BH-A0BW	TCGA-BH-A0BW-11A	Solid Tissue Normal
TCGA-BH-A0BZ-01A-03-BSC.875682e9-3d99-4189-8ad1-f1e4e4bb7610.svs	BRCA	Breast Invasive Carcinoma	c50.9	8500/3	TCGA-BH-A0BZ	TCGA-BH-A0BZ-01A	Primary Tumor
TCGA-BH-A0BZ-01A-03-TSC.18e04e86-9ccb-4773-bcf3-d7f0c54c6e2a.svs	BRCA	Breast Invasive Carcinoma	c50.9	8500/3	TCGA-BH-A0BZ	TCGA-BH-A0BZ-01A	Primary Tumor
TCGA-BH-A0BZ-11A-06-TSF.8926f914-ba66-41ff-b779-574f25cb99b4.svs	BRCA	Breast Invasive Carcinoma	c50.9	8500/3	TCGA-BH-A0BZ	TCGA-BH-A0BZ-11A	Solid Tissue Normal
TCGA-BH-A0C0-01A-02-BSB.4b112630-4214-42cb-8db9-56df1ce4c6ea.svs	BRCA	Breast Invasive Carcinoma	c50.9	8500/3	TCGA-BH-A0C0	TCGA-BH-A0C0-01A	Primary Tumor
TCGA-BH-A0C0-01A-02-TSB.b5d6fdae-cc88-4ded-a599-f778187bdc37.svs	BRCA	Breast Invasive Carcinoma	c50.9	8500/3	TCGA-BH-A0C0	TCGA-BH-A0C0-01A	Primary Tumor
TCGA-BH-A0C0-11A-02-BSB.8fef7630-9151-41e4-9d1c-52e083c4772b.svs	BRCA	Breast Invasive Carcinoma	c50.9	8500/3	TCGA-BH-A0C0	TCGA-BH-A0C0-11A	Solid Tissue Normal
TCGA-BH-A0C0-11A-02-TSB.739aaca8-b70d-4586-b134-1e18a906b24e.svs	BRCA	Breast Invasive Carcinoma	c50.9	8500/3	TCGA-BH-A0C0	TCGA-BH-A0C0-11A	Solid Tissue Normal
TCGA-BH-A0C3-01A-02-BSB.8ad907ea-f7a5-4095-86c7-1381dfbccea7.svs	BRCA	Breast Invasive Carcinoma	c50.9	8522/3	TCGA-BH-A0C3	TCGA-BH-A0C3-01A	Primary Tumor
TCGA-BH-A0C3-01A-02-TSB.09beb17d-e7be-4a91-b931-98ff177d1202.svs	BRCA	Breast Invasive Carcinoma	c50.9	8522/3	TCGA-BH-A0C3	TCGA-BH-A0C3-01A	Primary Tumor
TCGA-BH-A0C3-11A-01-BSA.d54abbb7-2d21-4524-8c29-119b0a3450db.svs	BRCA	Breast Invasive Carcinoma	c50.9	8522/3	TCGA-BH-A0C3	TCGA-BH-A0C3-11A	Solid Tissue Normal
TCGA-BH-A0C3-11A-01-TSA.d5da9b51-7525-4c2a-9003-759d7a54a3f8.svs	BRCA	Breast Invasive Carcinoma	c50.9	8522/3	TCGA-BH-A0C3	TCGA-BH-A0C3-11A	Solid Tissue Normal
TCGA-BH-A0C3-11A-02-TSB.c8902d17-f114-4da3-8ca4-74ac2090efb7.svs	BRCA	Breast Invasive Carcinoma	c50.9	8522/3	TCGA-BH-A0C3	TCGA-BH-A0C3-11A	Solid Tissue Normal
TCGA-BH-A0DD-01A-03-BSC.c1eded57-13d8-48ff-9389-5467a8455fe6.svs	BRCA	Breast Invasive Carcinoma	c50.9	8500/3	TCGA-BH-A0DD	TCGA-BH-A0DD-01A	Primary Tumor
TCGA-BH-A0DD-01A-03-TSC.0088505b-5e18-49c4-bc2b-7946b2780383.svs	BRCA	Breast Invasive Carcinoma	c50.9	8500/3	TCGA-BH-A0DD	TCGA-BH-A0DD-01A	Primary Tumor
TCGA-BH-A0DD-11A-01-BSA.e9aae98d-ecf8-4d48-b1ca-f349013f2c42.svs	BRCA	Breast Invasive Carcinoma	c50.9	8500/3	TCGA-BH-A0DD	TCGA-BH-A0DD-11A	Solid Tissue Normal
TCGA-BH-A0DD-11A-01-TSA.dec60ceb-0937-4ed0-8da9-095eb0c6fc04.svs	BRCA	Breast Invasive Carcinoma	c50.9	8500/3	TCGA-BH-A0DD	TCGA-BH-A0DD-11A	Solid Tissue Normal
TCGA-BH-A0DD-11A-02-TSB.905e3dfb-4c83-4eae-937e-00d5d3a5d454.svs	BRCA	Breast Invasive Carcinoma	c50.9	8500/3	TCGA-BH-A0DD	TCGA-BH-A0DD-11A	Solid Tissue Normal
TCGA-BH-A0DD-11A-03-TSC.ad254a5b-39c4-4320-8482-52563481172e.svs	BRCA	Breast Invasive Carcinoma	c50.9	8500/3	TCGA-BH-A0DD	TCGA-BH-A0DD-11A	Solid Tissue Normal
TCGA-BH-A0DD-11A-04-TSD.7d550da7-9516-4ef8-80da-39bd0c7742fb.svs	BRCA	Breast Invasive Carcinoma	c50.9	8500/3	TCGA-BH-A0DD	TCGA-BH-A0DD-11A	Solid Tissue Normal
TCGA-BH-A0DD-11A-05-TSE.4a8b32a0-22d7-4262-8139-81ca73b121ff.svs	BRCA	Breast Invasive Carcinoma	c50.9	8500/3	TCGA-BH-A0DD	TCGA-BH-A0DD-11A	Solid Tissue Normal
TCGA-BH-A0DG-01A-02-BSB.991bb656-5e82-4698-8618-27c6a0b1616e.svs	BRCA	Breast Invasive Carcinoma	c50.9	8500/3	TCGA-BH-A0DG	TCGA-BH-A0DG-01A	Primary Tumor
TCGA-BH-A0DG-01A-02-MSB.46920fd1-be28-491c-87cd-01ae77283a76.svs	BRCA	Breast Invasive Carcinoma	c50.9	8500/3	TCGA-BH-A0DG	TCGA-BH-A0DG-01A	Primary Tumor
TCGA-BH-A0DG-11A-04-TSD.a5f6411b-ecf4-41e3-b251-0a34b488993b.svs	BRCA	Breast Invasive Carcinoma	c50.9	8500/3	TCGA-BH-A0DG	TCGA-BH-A0DG-11A	Solid Tissue Normal
TCGA-BH-A0DH-01A-01-BSA.8ac4fdc4-cc2c-4c7f-b0b9-e55e4a6d225d.svs	BRCA	Breast Invasive Carcinoma	c50.9	8500/3	TCGA-BH-A0DH	TCGA-BH-A0DH-01A	Primary Tumor
TCGA-BH-A0DH-01A-01-TSA.65c5c88c-2eab-4c9d-adfa-4de61c284c55.svs	BRCA	Breast Invasive Carcinoma	c50.9	8500/3	TCGA-BH-A0DH	TCGA-BH-A0DH-01A	Primary Tumor
TCGA-BH-A0DH-11A-03-TSC.bcf12071-8c86-4c13-b2e8-4b5d4dcb3878.svs	BRCA	Breast Invasive Carcinoma	c50.9	8500/3	TCGA-BH-A0DH	TCGA-BH-A0DH-11A	Solid Tissue Normal
TCGA-BH-A0DK-01A-02-BSB.d2b81f36-c819-44a9-8171-5297fd30cd73.svs	BRCA	Breast Invasive Carcinoma	c50.9	8500/3	TCGA-BH-A0DK	TCGA-BH-A0DK-01A	Primary Tumor
TCGA-BH-A0DK-01A-02-TSB.50070c5c-59b6-4d86-8eff-aaa38be1ea77.svs	BRCA	Breast Invasive Carcinoma	c50.9	8500/3	TCGA-BH-A0DK	TCGA-BH-A0DK-01A	Primary Tumor
TCGA-BH-A0DK-11A-01-BSA.24ac9a7c-948b-46fc-a596-488f9a428073.svs	BRCA	Breast Invasive Carcinoma	c50.9	8500/3	TCGA-BH-A0DK	TCGA-BH-A0DK-11A	Solid Tissue Normal
TCGA-BH-A0DK-11A-01-TSA.d5e0abdb-dc70-4290-a691-1bbcc92cc22d.svs	BRCA	Breast Invasive Carcinoma	c50.9	8500/3	TCGA-BH-A0DK	TCGA-BH-A0DK-11A	Solid Tissue Normal
TCGA-BH-A0DL-01A-01-BSA.7328c7b0-af70-4309-8908-9684d53b8b3d.svs	BRCA	Breast Invasive Carcinoma	c50.9	8575/3	TCGA-BH-A0DL	TCGA-BH-A0DL-01A	Primary Tumor
TCGA-BH-A0DL-01A-01-TSA.bbf68858-72c8-490a-89b1-6018c8aef709.svs	BRCA	Breast Invasive Carcinoma	c50.9	8575/3	TCGA-BH-A0DL	TCGA-BH-A0DL-01A	Primary Tumor
TCGA-BH-A0DL-11A-01-BSA.265a63aa-9dd5-4d64-9e8b-29c534306433.svs	BRCA	Breast Invasive Carcinoma	c50.9	8575/3	TCGA-BH-A0DL	TCGA-BH-A0DL-11A	Solid Tissue Normal
TCGA-BH-A0DL-11A-01-TSA.957719a2-e95d-4a8c-b3b6-5fb52d356dc8.svs	BRCA	Breast Invasive Carcinoma	c50.9	8575/3	TCGA-BH-A0DL	TCGA-BH-A0DL-11A	Solid Tissue Normal
TCGA-BH-A0DO-01B-01-BS1.bf45233b-116a-4b13-87f2-4cc0411c79c8.svs	BRCA	Breast Invasive Carcinoma	c50.9	8500/3	TCGA-BH-A0DO	TCGA-BH-A0DO-01B	Primary Tumor
TCGA-BH-A0DO-01B-01-TS1.efc0f01b-29a7-4ef7-9228-b44aafa922f4.svs	BRCA	Breast Invasive Carcinoma	c50.9	8500/3	TCGA-BH-A0DO	TCGA-BH-A0DO-01B	Primary Tumor
TCGA-BH-A0DO-11A-01-BSA.d5f2f5ca-46ba-4c74-85d3-6298f3317af1.svs	BRCA	Breast Invasive Carcinoma	c50.9	8500/3	TCGA-BH-A0DO	TCGA-BH-A0DO-11A	Solid Tissue Normal
TCGA-BH-A0DO-11A-01-TSA.687e2a08-3cfc-408f-8dd2-b6cf2fd48051.svs	BRCA	Breast Invasive Carcinoma	c50.9	8500/3	TCGA-BH-A0DO	TCGA-BH-A0DO-11A	Solid Tissue Normal
TCGA-BH-A0DO-11A-02-TSB.3c04dd56-9769-4db2-ad8a-f4e2ca325bb1.svs	BRCA	Breast Invasive Carcinoma	c50.9	8500/3	TCGA-BH-A0DO	TCGA-BH-A0DO-11A	Solid Tissue Normal
TCGA-BH-A0DP-01A-02-BSB.ad74deb9-5256-4688-9a5c-c4db6be91e67.svs	BRCA	Breast Invasive Carcinoma	c50.9	8520/3	TCGA-BH-A0DP	TCGA-BH-A0DP-01A	Primary Tumor
TCGA-BH-A0DP-01A-02-TSB.f0b6081f-92f9-4272-a7a7-4fb43bce2bea.svs	BRCA	Breast Invasive Carcinoma	c50.9	8520/3	TCGA-BH-A0DP	TCGA-BH-A0DP-01A	Primary Tumor
TCGA-BH-A0DP-11A-01-BSA.58e27204-ca0e-4a23-bcce-9c1ea5c6ecbd.svs	BRCA	Breast Invasive Carcinoma	c50.9	8520/3	TCGA-BH-A0DP	TCGA-BH-A0DP-11A	Solid Tissue Normal
TCGA-BH-A0DP-11A-01-TSA.77dc8d08-cc2b-4e5f-b739-caa069549979.svs	BRCA	Breast Invasive Carcinoma	c50.9	8520/3	TCGA-BH-A0DP	TCGA-BH-A0DP-11A	Solid Tissue Normal
TCGA-BH-A0DQ-01A-01-MSA.3e981cdd-f9e6-454a-9746-16e29a072b17.svs	BRCA	Breast Invasive Carcinoma	c50.9	8500/3	TCGA-BH-A0DQ	TCGA-BH-A0DQ-01A	Primary Tumor
TCGA-BH-A0DQ-01A-01-TSA.24f28fdb-5247-4110-9356-579b900acecc.svs	BRCA	Breast Invasive Carcinoma	c50.9	8500/3	TCGA-BH-A0DQ	TCGA-BH-A0DQ-01A	Primary Tumor
TCGA-BH-A0DQ-11A-01-BSA.0e8db0ab-3ed4-4957-a36e-8ac6e6a151d9.svs	BRCA	Breast Invasive Carcinoma	c50.9	8500/3	TCGA-BH-A0DQ	TCGA-BH-A0DQ-11A	Solid Tissue Normal
TCGA-BH-A0DQ-11A-01-TSA.14a71136-c42e-4c8e-9ef8-a88c247ed5b4.svs	BRCA	Breast Invasive Carcinoma	c50.9	8500/3	TCGA-BH-A0DQ	TCGA-BH-A0DQ-11A	Solid Tissue Normal
TCGA-BH-A0DT-01A-02-BSB.92dcef3c-8ae8-4e87-a2e8-264893a28236.svs	BRCA	Breast Invasive Carcinoma	c50.9	8500/3	TCGA-BH-A0DT	TCGA-BH-A0DT-01A	Primary Tumor
TCGA-BH-A0DT-01A-02-TSB.059d6dec-9051-4d12-96cc-49bd63ae678e.svs	BRCA	Breast Invasive Carcinoma	c50.9	8500/3	TCGA-BH-A0DT	TCGA-BH-A0DT-01A	Primary Tumor
TCGA-BH-A0DT-11A-01-TSA.a0b7728d-eeff-4069-915f-fcb128dd538d.svs	BRCA	Breast Invasive Carcinoma	c50.9	8500/3	TCGA-BH-A0DT	TCGA-BH-A0DT-11A	Solid Tissue Normal
TCGA-BH-A0DT-11A-02-TSB.18fb8ee2-359f-4141-bf77-43cff268737c.svs	BRCA	Breast Invasive Carcinoma	c50.9	8500/3	TCGA-BH-A0DT	TCGA-BH-A0DT-11A	Solid Tissue Normal
TCGA-BH-A0DT-11A-03-TSC.93dce195-b89e-48f4-a266-42b0a918a3e1.svs	BRCA	Breast Invasive Carcinoma	c50.9	8500/3	TCGA-BH-A0DT	TCGA-BH-A0DT-11A	Solid Tissue Normal
TCGA-BH-A0DV-01A-02-BSB.391712b1-566f-432f-88d8-44067bfcfc6d.svs	BRCA	Breast Invasive Carcinoma	c50.9	8500/3	TCGA-BH-A0DV	TCGA-BH-A0DV-01A	Primary Tumor
TCGA-BH-A0DV-01A-02-TSB.5efc21a2-56a1-4ce2-99b2-fb7edadb3698.svs	BRCA	Breast Invasive Carcinoma	c50.9	8500/3	TCGA-BH-A0DV	TCGA-BH-A0DV-01A	Primary Tumor
TCGA-BH-A0DV-11A-02-BSB.77190552-e39a-4f2d-bb4b-6bbea7046979.svs	BRCA	Breast Invasive Carcinoma	c50.9	8500/3	TCGA-BH-A0DV	TCGA-BH-A0DV-11A	Solid Tissue Normal
TCGA-BH-A0DV-11A-02-TSB.5f525dec-2f6e-4dd5-86ca-e46e615d0d6a.svs	BRCA	Breast Invasive Carcinoma	c50.9	8500/3	TCGA-BH-A0DV	TCGA-BH-A0DV-11A	Solid Tissue Normal
TCGA-BH-A0DZ-01A-01-BSA.96d9efe6-e56c-4a00-b312-9af5d2913fd9.svs	BRCA	Breast Invasive Carcinoma	c50.9	8500/3	TCGA-BH-A0DZ	TCGA-BH-A0DZ-01A	Primary Tumor
TCGA-BH-A0DZ-01A-01-TSA.482fc6f8-5c8b-494e-a821-628daa343534.svs	BRCA	Breast Invasive Carcinoma	c50.9	8500/3	TCGA-BH-A0DZ	TCGA-BH-A0DZ-01A	Primary Tumor
TCGA-BH-A0DZ-11A-02-BSB.6611014f-4c9f-42cd-a766-bd6960fb1f34.svs	BRCA	Breast Invasive Carcinoma	c50.9	8500/3	TCGA-BH-A0DZ	TCGA-BH-A0DZ-11A	Solid Tissue Normal
TCGA-BH-A0DZ-11A-02-TSB.81f27798-028c-4adc-8ae4-0efad38819b5.svs	BRCA	Breast Invasive Carcinoma	c50.9	8500/3	TCGA-BH-A0DZ	TCGA-BH-A0DZ-11A	Solid Tissue Normal
TCGA-BH-A0E0-01A-01-BSA.b224536e-7d49-421d-a3bb-815fc01556a9.svs	BRCA	Breast Invasive Carcinoma	c50.9	8500/3	TCGA-BH-A0E0	TCGA-BH-A0E0-01A	Primary Tumor
TCGA-BH-A0E0-01A-01-TSA.6d266771-231b-4305-afd9-ec77a67f2e73.svs	BRCA	Breast Invasive Carcinoma	c50.9	8500/3	TCGA-BH-A0E0	TCGA-BH-A0E0-01A	Primary Tumor
TCGA-BH-A0E0-11A-01-BSA.c8b71d03-9b3c-482a-9bff-574bb2aa3666.svs	BRCA	Breast Invasive Carcinoma	c50.9	8500/3	TCGA-BH-A0E0	TCGA-BH-A0E0-11A	Solid Tissue Normal
TCGA-BH-A0E0-11A-01-TSA.37cd3113-00c2-470c-aab3-909656d9a559.svs	BRCA	Breast Invasive Carcinoma	c50.9	8500/3	TCGA-BH-A0E0	TCGA-BH-A0E0-11A	Solid Tissue Normal
TCGA-BH-A0E1-01A-01-BSA.57534115-65b7-48cc-b124-13b8f3c15d48.svs	BRCA	Breast Invasive Carcinoma	c50.9	8500/3	TCGA-BH-A0E1	TCGA-BH-A0E1-01A	Primary Tumor
TCGA-BH-A0E1-01A-01-TSA.01da1142-7d58-419d-998b-acd3be403d31.svs	BRCA	Breast Invasive Carcinoma	c50.9	8500/3	TCGA-BH-A0E1	TCGA-BH-A0E1-01A	Primary Tumor
TCGA-BH-A0E1-11A-01-BSA.92fc4382-6bb1-4ca5-ac90-8116afde7d92.svs	BRCA	Breast Invasive Carcinoma	c50.9	8500/3	TCGA-BH-A0E1	TCGA-BH-A0E1-11A	Solid Tissue Normal
TCGA-BH-A0E1-11A-01-TSA.e81e751c-af38-4650-8add-93c6def815f3.svs	BRCA	Breast Invasive Carcinoma	c50.9	8500/3	TCGA-BH-A0E1	TCGA-BH-A0E1-11A	Solid Tissue Normal
TCGA-BH-A0H5-01A-02-BSB.dfe0061f-b99b-4c98-9b50-05e9df207807.svs	BRCA	Breast Invasive Carcinoma	c50.9	8500/3	TCGA-BH-A0H5	TCGA-BH-A0H5-01A	Primary Tumor
TCGA-BH-A0H5-01A-02-TSB.3b222475-012c-4642-8b1b-3a16a77af4fc.svs	BRCA	Breast Invasive Carcinoma	c50.9	8500/3	TCGA-BH-A0H5	TCGA-BH-A0H5-01A	Primary Tumor
TCGA-BH-A0H5-11A-06-TSF.a6f95f34-4095-49ae-8105-0d7310aa856c.svs	BRCA	Breast Invasive Carcinoma	c50.9	8500/3	TCGA-BH-A0H5	TCGA-BH-A0H5-11A	Solid Tissue Normal
TCGA-BH-A0H7-01A-01-MSA.b1c80a80-9b48-4a82-a72c-f6adcca4babf.svs	BRCA	Breast Invasive Carcinoma	c50.9	8500/3	TCGA-BH-A0H7	TCGA-BH-A0H7-01A	Primary Tumor
TCGA-BH-A0H7-01A-01-TSA.3a4088bb-e65a-412e-9ac0-2188e424d02d.svs	BRCA	Breast Invasive Carcinoma	c50.9	8500/3	TCGA-BH-A0H7	TCGA-BH-A0H7-01A	Primary Tumor
TCGA-BH-A0H7-11A-01-BSA.0970c86e-5e9d-4221-b93b-f8590d5f90ac.svs	BRCA	Breast Invasive Carcinoma	c50.9	8500/3	TCGA-BH-A0H7	TCGA-BH-A0H7-11A	Solid Tissue Normal
TCGA-BH-A0H7-11A-01-TSA.b0c24f6d-430a-4d6f-806f-c2675123471b.svs	BRCA	Breast Invasive Carcinoma	c50.9	8500/3	TCGA-BH-A0H7	TCGA-BH-A0H7-11A	Solid Tissue Normal
TCGA-BH-A0H9-01A-01-BSA.1ecefd59-ca14-4b45-a3af-b9c72058ec45.svs	BRCA	Breast Invasive Carcinoma	c50.9	8500/3	TCGA-BH-A0H9	TCGA-BH-A0H9-01A	Primary Tumor
TCGA-BH-A0H9-01A-01-TSA.c1e06445-62d2-4221-b1ff-3e8eb7cd3106.svs	BRCA	Breast Invasive Carcinoma	c50.9	8500/3	TCGA-BH-A0H9	TCGA-BH-A0H9-01A	Primary Tumor
TCGA-BH-A0H9-11A-02-BSB.46c61e41-8666-48e8-bd89-794430b4bb64.svs	BRCA	Breast Invasive Carcinoma	c50.9	8500/3	TCGA-BH-A0H9	TCGA-BH-A0H9-11A	Solid Tissue Normal
TCGA-BH-A0H9-11A-02-TSB.5ddcbe27-2ec5-47a1-ab7b-18d3d390311b.svs	BRCA	Breast Invasive Carcinoma	c50.9	8500/3	TCGA-BH-A0H9	TCGA-BH-A0H9-11A	Solid Tissue Normal
TCGA-BH-A0HA-01A-01-BSA.3299cf66-843b-4c75-9ab2-fac7dd9a4dec.svs	BRCA	Breast Invasive Carcinoma	c50.9	8500/3	TCGA-BH-A0HA	TCGA-BH-A0HA-01A	Primary Tumor
TCGA-BH-A0HA-01A-01-TSA.eb27eed7-d48e-44d1-8436-0fe8a3dcef1e.svs	BRCA	Breast Invasive Carcinoma	c50.9	8500/3	TCGA-BH-A0HA	TCGA-BH-A0HA-01A	Primary Tumor
TCGA-BH-A0HA-11A-03-TSC.e33d53d9-d5f2-46fb-8c98-12b6b499560e.svs	BRCA	Breast Invasive Carcinoma	c50.9	8500/3	TCGA-BH-A0HA	TCGA-BH-A0HA-11A	Solid Tissue Normal
TCGA-BH-A0HK-01A-01-BSA.9503c4b2-4f84-4b5e-80a1-2e29605606b2.svs	BRCA	Breast Invasive Carcinoma	c50.9	8500/3	TCGA-BH-A0HK	TCGA-BH-A0HK-01A	Primary Tumor
TCGA-BH-A0HK-01A-01-TSA.baefe9ea-a565-4ec1-92b2-6b62ed9944e3.svs	BRCA	Breast Invasive Carcinoma	c50.9	8500/3	TCGA-BH-A0HK	TCGA-BH-A0HK-01A	Primary Tumor
TCGA-BH-A0HK-11A-01-BSA.cb7cc1cb-17d2-4a33-a299-c8b231dccb46.svs	BRCA	Breast Invasive Carcinoma	c50.9	8500/3	TCGA-BH-A0HK	TCGA-BH-A0HK-11A	Solid Tissue Normal
TCGA-BH-A0HK-11A-01-TSA.212cfdb9-69cc-41ef-8583-1d0da12d73e5.svs	BRCA	Breast Invasive Carcinoma	c50.9	8500/3	TCGA-BH-A0HK	TCGA-BH-A0HK-11A	Solid Tissue Normal
TCGA-BH-A18J-01A-01-TSA.43e0b6e6-640c-4ad1-9ca1-06030ab0b018.svs	BRCA	Breast Invasive Carcinoma	c50.9	8500/3	TCGA-BH-A18J	TCGA-BH-A18J-01A	Primary Tumor
TCGA-BH-A18J-11A-01-TSA.c1d66d85-700b-440c-9824-f5d9173cf0c1.svs	BRCA	Breast Invasive Carcinoma	c50.9	8500/3	TCGA-BH-A18J	TCGA-BH-A18J-11A	Solid Tissue Normal
TCGA-BH-A18J-11A-02-TSB.82433f37-c0c6-4430-88e0-b05267aa4845.svs	BRCA	Breast Invasive Carcinoma	c50.9	8500/3	TCGA-BH-A18J	TCGA-BH-A18J-11A	Solid Tissue Normal
TCGA-BH-A18J-11A-03-TSC.dd4ffb93-f51a-446b-aebb-dd2954907951.svs	BRCA	Breast Invasive Carcinoma	c50.9	8500/3	TCGA-BH-A18J	TCGA-BH-A18J-11A	Solid Tissue Normal
TCGA-BH-A18K-01A-01-TSA.a5f7c256-0630-4e98-964e-09352b34a53d.svs	BRCA	Breast Invasive Carcinoma	c50.9	8500/3	TCGA-BH-A18K	TCGA-BH-A18K-01A	Primary Tumor
TCGA-BH-A18K-11A-01-TSA.e41ad0fd-e94d-4aac-b152-848e2b36da82.svs	BRCA	Breast Invasive Carcinoma	c50.9	8500/3	TCGA-BH-A18K	TCGA-BH-A18K-11A	Solid Tissue Normal
TCGA-BH-A18K-11A-02-TSB.692472e0-9710-43c1-9097-fdde76941d94.svs	BRCA	Breast Invasive Carcinoma	c50.9	8500/3	TCGA-BH-A18K	TCGA-BH-A18K-11A	Solid Tissue Normal
TCGA-BH-A18L-01A-03-TSC.6bf9df68-0928-475d-89d6-2d92223306f7.svs	BRCA	Breast Invasive Carcinoma	c50.9	8500/3	TCGA-BH-A18L	TCGA-BH-A18L-01A	Primary Tumor
TCGA-BH-A18L-11A-01-TSA.6258b2db-96a5-4e26-bacb-37afc6313b4c.svs	BRCA	Breast Invasive Carcinoma	c50.9	8500/3	TCGA-BH-A18L	TCGA-BH-A18L-11A	Solid Tissue Normal
TCGA-BH-A18L-11A-02-TSB.fa02f3c2-b881-441d-9fa3-652aa974f276.svs	BRCA	Breast Invasive Carcinoma	c50.9	8500/3	TCGA-BH-A18L	TCGA-BH-A18L-11A	Solid Tissue Normal
TCGA-BH-A18L-11A-03-TSC.01c004dd-25f5-4a45-8d5a-4158fa1b0e8d.svs	BRCA	Breast Invasive Carcinoma	c50.9	8500/3	TCGA-BH-A18L	TCGA-BH-A18L-11A	Solid Tissue Normal
TCGA-BH-A18L-11A-04-TSD.a86064b9-2149-4b37-bc1d-db51f7cc2dbf.svs	BRCA	Breast Invasive Carcinoma	c50.9	8500/3	TCGA-BH-A18L	TCGA-BH-A18L-11A	Solid Tissue Normal
TCGA-BH-A18M-01A-01-TSA.b628e098-1358-4a68-a30f-8b044a26b405.svs	BRCA	Breast Invasive Carcinoma	c50.3	8500/3	TCGA-BH-A18M	TCGA-BH-A18M-01A	Primary Tumor
TCGA-BH-A18M-11A-01-TSA.dcb6f292-963d-4b61-94c3-1bdfde3076ec.svs	BRCA	Breast Invasive Carcinoma	c50.3	8500/3	TCGA-BH-A18M	TCGA-BH-A18M-11A	Solid Tissue Normal
TCGA-BH-A18M-11A-02-TSB.e5486e28-5125-4c0b-8513-bd879da26d2a.svs	BRCA	Breast Invasive Carcinoma	c50.3	8500/3	TCGA-BH-A18M	TCGA-BH-A18M-11A	Solid Tissue Normal
TCGA-BH-A18M-11A-03-TSC.2c4bb6b4-b911-4ea2-a6ee-eb740cd0ae21.svs	BRCA	Breast Invasive Carcinoma	c50.3	8500/3	TCGA-BH-A18M	TCGA-BH-A18M-11A	Solid Tissue Normal
TCGA-BH-A18N-01A-01-TSA.fa28d892-c8d9-4e85-af22-24c75bb952f9.svs	BRCA	Breast Invasive Carcinoma	c50.9	8500/3	TCGA-BH-A18N	TCGA-BH-A18N-01A	Primary Tumor
TCGA-BH-A18N-11A-01-TSA.67433f2f-b31c-420a-adb5-358ca3dfeb3e.svs	BRCA	Breast Invasive Carcinoma	c50.9	8500/3	TCGA-BH-A18N	TCGA-BH-A18N-11A	Solid Tissue Normal
TCGA-BH-A18N-11A-02-TSB.c1360bc0-7e02-4847-a9de-db90a7005bfa.svs	BRCA	Breast Invasive Carcinoma	c50.9	8500/3	TCGA-BH-A18N	TCGA-BH-A18N-11A	Solid Tissue Normal
TCGA-BH-A18N-11A-03-TSC.812dc8a3-8b4b-4c72-b9a6-fe699a63eb89.svs	BRCA	Breast Invasive Carcinoma	c50.9	8500/3	TCGA-BH-A18N	TCGA-BH-A18N-11A	Solid Tissue Normal
TCGA-BH-A18N-11A-04-TSD.dc113c2d-2491-48d2-8173-70e4ef0a7330.svs	BRCA	Breast Invasive Carcinoma	c50.9	8500/3	TCGA-BH-A18N	TCGA-BH-A18N-11A	Solid Tissue Normal
TCGA-BH-A18P-01A-01-TSA.26d6bd8a-dc3d-4d9f-8e79-3165cb7e73c3.svs	BRCA	Breast Invasive Carcinoma	c50.3	8500/3	TCGA-BH-A18P	TCGA-BH-A18P-01A	Primary Tumor
TCGA-BH-A18P-11A-01-TSA.c28c17f4-beaa-40bf-99c5-70b3657eeebb.svs	BRCA	Breast Invasive Carcinoma	c50.3	8500/3	TCGA-BH-A18P	TCGA-BH-A18P-11A	Solid Tissue Normal
TCGA-BH-A18P-11A-02-TSB.aed8eebb-c987-4c08-979b-9bcec70623a9.svs	BRCA	Breast Invasive Carcinoma	c50.3	8500/3	TCGA-BH-A18P	TCGA-BH-A18P-11A	Solid Tissue Normal
TCGA-BH-A18P-11A-03-TSC.b5e16007-3974-41fe-a948-be4ab25a9b46.svs	BRCA	Breast Invasive Carcinoma	c50.3	8500/3	TCGA-BH-A18P	TCGA-BH-A18P-11A	Solid Tissue Normal
TCGA-BH-A18P-11A-04-TSD.cb7daab6-48a4-4cb6-bf0f-9ab5865767d9.svs	BRCA	Breast Invasive Carcinoma	c50.3	8500/3	TCGA-BH-A18P	TCGA-BH-A18P-11A	Solid Tissue Normal
TCGA-BH-A18Q-01A-01-TSA.53679e88-228a-40c4-b82b-742c601e3096.svs	BRCA	Breast Invasive Carcinoma	c50.8	8500/3	TCGA-BH-A18Q	TCGA-BH-A18Q-01A	Primary Tumor
TCGA-BH-A18Q-11A-01-TSA.cf47b7ab-8a52-4867-ba62-0caea0107a9b.svs	BRCA	Breast Invasive Carcinoma	c50.8	8500/3	TCGA-BH-A18Q	TCGA-BH-A18Q-11A	Solid Tissue Normal
TCGA-BH-A18Q-11A-02-TSB.5e23d89f-cfad-41c3-937a-6b4d70e7a18f.svs	BRCA	Breast Invasive Carcinoma	c50.8	8500/3	TCGA-BH-A18Q	TCGA-BH-A18Q-11A	Solid Tissue Normal
TCGA-BH-A18Q-11A-03-TSC.fc585bb7-e259-444b-9132-4735a0fbd450.svs	BRCA	Breast Invasive Carcinoma	c50.8	8500/3	TCGA-BH-A18Q	TCGA-BH-A18Q-11A	Solid Tissue Normal
TCGA-BH-A18R-01A-01-TSA.d57b08ae-35a1-40ca-9a74-7ebac8c8cc53.svs	BRCA	Breast Invasive Carcinoma	c50.9	8500/3	TCGA-BH-A18R	TCGA-BH-A18R-01A	Primary Tumor
TCGA-BH-A18R-11A-01-TSA.7fed6f84-608c-4327-860d-41e57e8dc6ef.svs	BRCA	Breast Invasive Carcinoma	c50.9	8500/3	TCGA-BH-A18R	TCGA-BH-A18R-11A	Solid Tissue Normal
TCGA-BH-A18R-11A-02-TSB.99c62391-0a05-4d3d-a32f-3cbe4b90f881.svs	BRCA	Breast Invasive Carcinoma	c50.9	8500/3	TCGA-BH-A18R	TCGA-BH-A18R-11A	Solid Tissue Normal
TCGA-BH-A18R-11A-03-TSC.14aecef8-d2e7-46cb-9510-701e8650976b.svs	BRCA	Breast Invasive Carcinoma	c50.9	8500/3	TCGA-BH-A18R	TCGA-BH-A18R-11A	Solid Tissue Normal
TCGA-BH-A18R-11A-04-TSD.7619babc-0ad5-4789-bd86-25e3c3a22ef3.svs	BRCA	Breast Invasive Carcinoma	c50.9	8500/3	TCGA-BH-A18R	TCGA-BH-A18R-11A	Solid Tissue Normal
TCGA-BH-A18S-01A-01-TSA.b3a7ecb9-c4bb-4f9d-8886-5884b6335567.svs	BRCA	Breast Invasive Carcinoma	c50.3	8523/3	TCGA-BH-A18S	TCGA-BH-A18S-01A	Primary Tumor
TCGA-BH-A18S-11A-01-TSA.e6ab4515-1162-4a22-8601-67a1b46d25de.svs	BRCA	Breast Invasive Carcinoma	c50.3	8523/3	TCGA-BH-A18S	TCGA-BH-A18S-11A	Solid Tissue Normal
TCGA-BH-A18S-11A-02-TSB.d80cc75d-4732-4932-ad45-6094c7d03688.svs	BRCA	Breast Invasive Carcinoma	c50.3	8523/3	TCGA-BH-A18S	TCGA-BH-A18S-11A	Solid Tissue Normal
TCGA-BH-A18S-11A-03-TSC.4bf80f72-4e93-41d1-bc65-4ce4ab7bd117.svs	BRCA	Breast Invasive Carcinoma	c50.3	8523/3	TCGA-BH-A18S	TCGA-BH-A18S-11A	Solid Tissue Normal
TCGA-BH-A18S-11A-04-TSD.d5e1e4d2-e0e4-43e8-8a4c-e4a0721824af.svs	BRCA	Breast Invasive Carcinoma	c50.3	8523/3	TCGA-BH-A18S	TCGA-BH-A18S-11A	Solid Tissue Normal
TCGA-BH-A18U-01A-02-TSB.157a84f2-044a-4414-a029-d5b626e1b53e.svs	BRCA	Breast Invasive Carcinoma	c50.4	8500/3	TCGA-BH-A18U	TCGA-BH-A18U-01A	Primary Tumor
TCGA-BH-A18U-11A-01-TSA.31543ccd-35dd-4a3e-bee8-c1499300917b.svs	BRCA	Breast Invasive Carcinoma	c50.4	8500/3	TCGA-BH-A18U	TCGA-BH-A18U-11A	Solid Tissue Normal
TCGA-BH-A18U-11A-02-TSB.8810d21d-1f53-4ba1-9754-c76522f8d84a.svs	BRCA	Breast Invasive Carcinoma	c50.4	8500/3	TCGA-BH-A18U	TCGA-BH-A18U-11A	Solid Tissue Normal
TCGA-BH-A18V-06A-01-TSA.BEF73FC6-FB7D-47EE-8674-DF132F5D5B06.svs	BRCA	Breast Invasive Carcinoma	c50.4	8500/3	TCGA-BH-A18V	TCGA-BH-A18V-06A	Metastatic
TCGA-BH-A18V-01A-01-TSA.c53853f8-5b57-4695-9d13-58cfd0d5819b.svs	BRCA	Breast Invasive Carcinoma	c50.4	8500/3	TCGA-BH-A18V	TCGA-BH-A18V-01A	Primary Tumor
TCGA-BH-A18V-11A-01-TSA.45955e02-8acb-43e7-859c-a16a95aadd36.svs	BRCA	Breast Invasive Carcinoma	c50.4	8500/3	TCGA-BH-A18V	TCGA-BH-A18V-11A	Solid Tissue Normal
TCGA-BH-A18V-11A-02-TSB.6d39d85d-2309-4b01-b860-2273580ad4ef.svs	BRCA	Breast Invasive Carcinoma	c50.4	8500/3	TCGA-BH-A18V	TCGA-BH-A18V-11A	Solid Tissue Normal
TCGA-BH-A18V-11A-03-TSC.18ff74d9-eac0-401e-ac2d-8511f81b5e28.svs	BRCA	Breast Invasive Carcinoma	c50.4	8500/3	TCGA-BH-A18V	TCGA-BH-A18V-11A	Solid Tissue Normal
TCGA-BH-A18V-11A-04-TSD.4c816f6c-b656-4aab-8011-97c4077da74f.svs	BRCA	Breast Invasive Carcinoma	c50.4	8500/3	TCGA-BH-A18V	TCGA-BH-A18V-11A	Solid Tissue Normal
TCGA-BH-A18V-11A-05-TSE.e0ed4c5f-4c86-4837-a29f-3c5426ebb2b9.svs	BRCA	Breast Invasive Carcinoma	c50.4	8500/3	TCGA-BH-A18V	TCGA-BH-A18V-11A	Solid Tissue Normal
TCGA-BH-A1EN-01A-01-TS1.9dfc5f3d-6c6c-49ef-bba9-83187471cf26.svs	BRCA	Breast Invasive Carcinoma	c50.9	8500/3	TCGA-BH-A1EN	TCGA-BH-A1EN-01A	Primary Tumor
TCGA-BH-A1EN-11A-01-TSA.bd9b9222-c982-4cfa-b9b1-5d770243ed00.svs	BRCA	Breast Invasive Carcinoma	c50.9	8500/3	TCGA-BH-A1EN	TCGA-BH-A1EN-11A	Solid Tissue Normal
TCGA-BH-A1EN-11A-02-TSB.80cbd775-1154-4345-8308-cd598803c147.svs	BRCA	Breast Invasive Carcinoma	c50.9	8500/3	TCGA-BH-A1EN	TCGA-BH-A1EN-11A	Solid Tissue Normal
TCGA-BH-A1EO-01A-01-TSA.f976fed3-c414-4f35-84cf-76c2f04e1de1.svs	BRCA	Breast Invasive Carcinoma	c50.9	8522/3	TCGA-BH-A1EO	TCGA-BH-A1EO-01A	Primary Tumor
TCGA-BH-A1EO-11A-01-TSA.c102b236-df5c-4291-a710-32b34ada3cdf.svs	BRCA	Breast Invasive Carcinoma	c50.9	8522/3	TCGA-BH-A1EO	TCGA-BH-A1EO-11A	Solid Tissue Normal
TCGA-BH-A1EO-11A-02-TSB.f29d9d0a-4543-4577-b6ea-271d3ca2090a.svs	BRCA	Breast Invasive Carcinoma	c50.9	8522/3	TCGA-BH-A1EO	TCGA-BH-A1EO-11A	Solid Tissue Normal
TCGA-BH-A1EO-11A-03-TSC.8c8333f5-555a-4cc4-9a2f-81b038cd02a4.svs	BRCA	Breast Invasive Carcinoma	c50.9	8522/3	TCGA-BH-A1EO	TCGA-BH-A1EO-11A	Solid Tissue Normal
TCGA-BH-A1ET-01A-01-TSA.a4706ce4-60f8-4373-b77c-0d3ff31d8324.svs	BRCA	Breast Invasive Carcinoma	c50.9	8500/3	TCGA-BH-A1ET	TCGA-BH-A1ET-01A	Primary Tumor
TCGA-BH-A1ET-11B-01-TSA.b297a13b-c8d4-4d10-8592-be8ca988cb39.svs	BRCA	Breast Invasive Carcinoma	c50.9	8500/3	TCGA-BH-A1ET	TCGA-BH-A1ET-11B	Solid Tissue Normal
TCGA-BH-A1ET-11B-02-TSB.ee4370a0-8814-424a-8adf-6634ae72a3f1.svs	BRCA	Breast Invasive Carcinoma	c50.9	8500/3	TCGA-BH-A1ET	TCGA-BH-A1ET-11B	Solid Tissue Normal
TCGA-BH-A1EU-01A-01-TSA.ce198ff0-3faf-4c61-b810-eac6d14f9a28.svs	BRCA	Breast Invasive Carcinoma	c50.9	8500/3	TCGA-BH-A1EU	TCGA-BH-A1EU-01A	Primary Tumor
TCGA-BH-A1EU-11A-01-TSA.9e4d9fb6-d8b8-430c-a9a5-e6268f552202.svs	BRCA	Breast Invasive Carcinoma	c50.9	8500/3	TCGA-BH-A1EU	TCGA-BH-A1EU-11A	Solid Tissue Normal
TCGA-BH-A1EU-11A-02-TSB.c8ad22f8-6ed9-445e-8f6e-cf58fad0b7df.svs	BRCA	Breast Invasive Carcinoma	c50.9	8500/3	TCGA-BH-A1EU	TCGA-BH-A1EU-11A	Solid Tissue Normal
TCGA-BH-A1EV-01A-01-TSA.ed83f6be-600b-45e7-a9b0-b56a5a53e614.svs	BRCA	Breast Invasive Carcinoma	c50.9	8500/3	TCGA-BH-A1EV	TCGA-BH-A1EV-01A	Primary Tumor
TCGA-BH-A1EV-11A-01-TSA.59abfc90-b4b5-4179-a3be-2544b7bfc52b.svs	BRCA	Breast Invasive Carcinoma	c50.9	8500/3	TCGA-BH-A1EV	TCGA-BH-A1EV-11A	Solid Tissue Normal
TCGA-BH-A1EV-11A-02-TSB.b52752d6-6898-476e-8727-5c05ef49ce28.svs	BRCA	Breast Invasive Carcinoma	c50.9	8500/3	TCGA-BH-A1EV	TCGA-BH-A1EV-11A	Solid Tissue Normal
TCGA-BH-A1EV-11A-03-TSC.bc848f8c-fda9-476f-9048-7858efc11667.svs	BRCA	Breast Invasive Carcinoma	c50.9	8500/3	TCGA-BH-A1EV	TCGA-BH-A1EV-11A	Solid Tissue Normal
TCGA-BH-A1EW-01A-01-TSA.9b039a90-0f89-4356-a277-2fa293021951.svs	BRCA	Breast Invasive Carcinoma	c50.9	8500/3	TCGA-BH-A1EW	TCGA-BH-A1EW-01A	Primary Tumor
TCGA-BH-A1EW-11A-02-TSB.1e2c9e3e-8d04-4dfb-b705-43c2f2e23341.svs	BRCA	Breast Invasive Carcinoma	c50.9	8500/3	TCGA-BH-A1EW	TCGA-BH-A1EW-11B	Solid Tissue Normal
TCGA-BH-A1EW-11B-01-TSA.0dd1e8b3-7435-4705-bb1b-b612a01a26b2.svs	BRCA	Breast Invasive Carcinoma	c50.9	8500/3	TCGA-BH-A1EW	TCGA-BH-A1EW-11B	Solid Tissue Normal
TCGA-BH-A1EW-11B-03-TSC.18cab1ae-057b-414a-a9d3-654872fb1596.svs	BRCA	Breast Invasive Carcinoma	c50.9	8500/3	TCGA-BH-A1EW	TCGA-BH-A1EW-11B	Solid Tissue Normal
TCGA-BH-A1F0-01A-01-TSA.e1fa751d-d255-48c2-af85-826f04050f75.svs	BRCA	Breast Invasive Carcinoma	c50.9	8500/3	TCGA-BH-A1F0	TCGA-BH-A1F0-01A	Primary Tumor
TCGA-BH-A1F0-11B-01-TSA.5d793641-cc95-42b5-9f4b-467e3c813384.svs	BRCA	Breast Invasive Carcinoma	c50.9	8500/3	TCGA-BH-A1F0	TCGA-BH-A1F0-11B	Solid Tissue Normal
TCGA-BH-A1F0-11B-02-TSB.af36ad7b-3d73-4dd1-a23a-40839285fa38.svs	BRCA	Breast Invasive Carcinoma	c50.9	8500/3	TCGA-BH-A1F0	TCGA-BH-A1F0-11B	Solid Tissue Normal
TCGA-BH-A1F2-01A-03-TSC.a4a61b6f-13fa-4a9b-9215-22b570a9785a.svs	BRCA	Breast Invasive Carcinoma	c50.9	8541/3	TCGA-BH-A1F2	TCGA-BH-A1F2-01A	Primary Tumor
TCGA-BH-A1F2-11A-03-TSC.ef500ca2-7215-4451-8edf-4c67ebb535a6.svs	BRCA	Breast Invasive Carcinoma	c50.9	8541/3	TCGA-BH-A1F2	TCGA-BH-A1F2-11A	Solid Tissue Normal
TCGA-BH-A1F6-01A-01-TSA.47a8cf12-b12a-4e68-b848-66b2c3ca7c7d.svs	BRCA	Breast Invasive Carcinoma	c50.9	8500/3	TCGA-BH-A1F6	TCGA-BH-A1F6-01A	Primary Tumor
TCGA-BH-A1F6-11B-07-TSG.e3faadcc-59ae-4ed9-9b4c-cd24dd8c93b5.svs	BRCA	Breast Invasive Carcinoma	c50.9	8500/3	TCGA-BH-A1F6	TCGA-BH-A1F6-11B	Solid Tissue Normal
TCGA-BH-A1F6-11B-08-TSH.14b9db20-ee53-460d-a687-95b758533d82.svs	BRCA	Breast Invasive Carcinoma	c50.9	8500/3	TCGA-BH-A1F6	TCGA-BH-A1F6-11B	Solid Tissue Normal
TCGA-BH-A1F6-11B-09-TSI.d705584d-6a19-4eb1-88cc-405867148b09.svs	BRCA	Breast Invasive Carcinoma	c50.9	8500/3	TCGA-BH-A1F6	TCGA-BH-A1F6-11B	Solid Tissue Normal
TCGA-BH-A1F8-01A-01-TSA.e4ec1432-989c-4386-9d45-97a835bf0e64.svs	BRCA	Breast Invasive Carcinoma	c50.9	8500/3	TCGA-BH-A1F8	TCGA-BH-A1F8-01A	Primary Tumor
TCGA-BH-A1F8-11B-02-TS2.1b61d7ce-7138-4514-bade-d4a57ff5d900.svs	BRCA	Breast Invasive Carcinoma	c50.9	8500/3	TCGA-BH-A1F8	TCGA-BH-A1F8-11B	Solid Tissue Normal
TCGA-BH-A1FB-01A-01-TSA.edd6c603-21aa-4892-a14a-74a5e8dc90a2.svs	BRCA	Breast Invasive Carcinoma	c50.9	8500/3	TCGA-BH-A1FB	TCGA-BH-A1FB-01A	Primary Tumor
TCGA-BH-A1FB-11A-01-TSA.0e4d0ac5-aab3-4033-b475-a594a427c246.svs	BRCA	Breast Invasive Carcinoma	c50.9	8500/3	TCGA-BH-A1FB	TCGA-BH-A1FB-11A	Solid Tissue Normal
TCGA-BH-A1FB-11A-02-TSB.aedd55fb-4696-4bda-8821-c772056751bc.svs	BRCA	Breast Invasive Carcinoma	c50.9	8500/3	TCGA-BH-A1FB	TCGA-BH-A1FB-11A	Solid Tissue Normal
TCGA-BH-A1FB-11A-03-TSC.e2d67d44-5209-4fe3-9330-5b08e299baff.svs	BRCA	Breast Invasive Carcinoma	c50.9	8500/3	TCGA-BH-A1FB	TCGA-BH-A1FB-11A	Solid Tissue Normal
TCGA-BH-A1FC-01A-01-TSA.7170e05f-33be-43ee-bb19-dfd819cc04fe.svs	BRCA	Breast Invasive Carcinoma	c50.9	8510/3	TCGA-BH-A1FC	TCGA-BH-A1FC-01A	Primary Tumor
TCGA-BH-A1FC-11A-01-TSA.a1e2bda0-2c92-4c91-a11e-4b886bf20ba0.svs	BRCA	Breast Invasive Carcinoma	c50.9	8510/3	TCGA-BH-A1FC	TCGA-BH-A1FC-11A	Solid Tissue Normal
TCGA-BH-A1FC-11A-02-TSB.e34fdf79-5688-4e75-9094-5ef1bef35e9c.svs	BRCA	Breast Invasive Carcinoma	c50.9	8510/3	TCGA-BH-A1FC	TCGA-BH-A1FC-11A	Solid Tissue Normal
TCGA-BH-A1FC-11A-03-TSC.40bfdfc8-9dba-4751-8330-4bd5db40b9d5.svs	BRCA	Breast Invasive Carcinoma	c50.9	8510/3	TCGA-BH-A1FC	TCGA-BH-A1FC-11A	Solid Tissue Normal
TCGA-BH-A1FD-01A-01-TSA.5f2d753e-6d27-482c-a216-ffb3a728b743.svs	BRCA	Breast Invasive Carcinoma	c50.9	8500/3	TCGA-BH-A1FD	TCGA-BH-A1FD-01A	Primary Tumor
TCGA-BH-A1FD-11B-01-TSA.87c08270-1451-41a8-b8fd-b8addfd8d165.svs	BRCA	Breast Invasive Carcinoma	c50.9	8500/3	TCGA-BH-A1FD	TCGA-BH-A1FD-11B	Solid Tissue Normal
TCGA-BH-A1FD-11B-02-TSB.8611282b-6d91-4d3c-b1e1-54d96cb06bff.svs	BRCA	Breast Invasive Carcinoma	c50.9	8500/3	TCGA-BH-A1FD	TCGA-BH-A1FD-11B	Solid Tissue Normal
TCGA-BH-A1FE-06A-01-TSA.5B9D58FA-F6DF-44B9-8AD1-078FDA8341D2.svs	BRCA	Breast Invasive Carcinoma	c50.9	8500/3	TCGA-BH-A1FE	TCGA-BH-A1FE-06A	Metastatic
TCGA-BH-A1FE-01A-01-TSA.d6713956-a320-419d-9e3d-ff9a8951a2d0.svs	BRCA	Breast Invasive Carcinoma	c50.9	8500/3	TCGA-BH-A1FE	TCGA-BH-A1FE-01A	Primary Tumor
TCGA-BH-A1FE-11B-01-TSA.64df3bc1-a7ca-4bc6-bd99-e619d76f5cb0.svs	BRCA	Breast Invasive Carcinoma	c50.9	8500/3	TCGA-BH-A1FE	TCGA-BH-A1FE-11B	Solid Tissue Normal
TCGA-BH-A1FG-01A-01-TSA.4849c9e1-df17-412b-9497-4f598036fc0c.svs	BRCA	Breast Invasive Carcinoma	c50.9	8500/3	TCGA-BH-A1FG	TCGA-BH-A1FG-01A	Primary Tumor
TCGA-BH-A1FG-11A-01-TSA.2dbf1459-1072-44b7-8a61-b62aa5c2d86d.svs	BRCA	Breast Invasive Carcinoma	c50.9	8500/3	TCGA-BH-A1FG	TCGA-BH-A1FG-11B	Solid Tissue Normal
TCGA-BH-A1FG-11A-02-TSB.deb3af77-11f0-4010-be6c-1cbd5fae0f78.svs	BRCA	Breast Invasive Carcinoma	c50.9	8500/3	TCGA-BH-A1FG	TCGA-BH-A1FG-11B	Solid Tissue Normal
TCGA-BH-A1FG-11B-01-TS1.d72ab8b1-085b-4ede-9837-c8f6800ed175.svs	BRCA	Breast Invasive Carcinoma	c50.9	8500/3	TCGA-BH-A1FG	TCGA-BH-A1FG-11B	Solid Tissue Normal
TCGA-BH-A1FH-01A-01-TSA.3b7ff547-372f-4e5c-966e-aa988d623af3.svs	BRCA	Breast Invasive Carcinoma	c50.9	8500/3	TCGA-BH-A1FH	TCGA-BH-A1FH-01A	Primary Tumor
TCGA-BH-A1FH-11A-03-TS3.a858474c-e63d-4fb2-a916-30b70041398e.svs	BRCA	Breast Invasive Carcinoma	c50.9	8500/3	TCGA-BH-A1FH	TCGA-BH-A1FH-11B	Solid Tissue Normal
TCGA-BH-A1FH-11B-01-TSA.d3efb1fa-ad99-4b66-a9be-418d1d1130fc.svs	BRCA	Breast Invasive Carcinoma	c50.9	8500/3	TCGA-BH-A1FH	TCGA-BH-A1FH-11B	Solid Tissue Normal
TCGA-BH-A1FH-11B-02-TSB.e325e2bc-4922-491f-aa89-180525aa5851.svs	BRCA	Breast Invasive Carcinoma	c50.9	8500/3	TCGA-BH-A1FH	TCGA-BH-A1FH-11B	Solid Tissue Normal
TCGA-BH-A1FH-11B-03-TSC.449078ab-ecee-483e-b013-5f103ac6617a.svs	BRCA	Breast Invasive Carcinoma	c50.9	8500/3	TCGA-BH-A1FH	TCGA-BH-A1FH-11B	Solid Tissue Normal
TCGA-BH-A1FH-11B-04-TSD.c56efa46-d6cc-4044-8eb7-b09d5464a129.svs	BRCA	Breast Invasive Carcinoma	c50.9	8500/3	TCGA-BH-A1FH	TCGA-BH-A1FH-11B	Solid Tissue Normal
TCGA-BH-A1FJ-01A-01-TSA.676983af-aca4-415d-bf7b-f3de057ccd89.svs	BRCA	Breast Invasive Carcinoma	c50.9	8500/3	TCGA-BH-A1FJ	TCGA-BH-A1FJ-01A	Primary Tumor
TCGA-BH-A1FJ-11B-01-TSA.cacf6541-ef8e-49c8-919b-f4c0ebc6d193.svs	BRCA	Breast Invasive Carcinoma	c50.9	8500/3	TCGA-BH-A1FJ	TCGA-BH-A1FJ-11B	Solid Tissue Normal
TCGA-BH-A1FJ-11B-02-TSB.2ebfe19b-d734-4c77-8dfc-d56a9af2d053.svs	BRCA	Breast Invasive Carcinoma	c50.9	8500/3	TCGA-BH-A1FJ	TCGA-BH-A1FJ-11B	Solid Tissue Normal
TCGA-BH-A1FJ-11B-03-TSC.baeebf5e-b169-4ee9-bf79-c6f6a0a9e8a1.svs	BRCA	Breast Invasive Carcinoma	c50.9	8500/3	TCGA-BH-A1FJ	TCGA-BH-A1FJ-11B	Solid Tissue Normal
TCGA-BH-A1FJ-11B-04-TSD.efa5995e-28ff-4a94-8be2-887ef50604c3.svs	BRCA	Breast Invasive Carcinoma	c50.9	8500/3	TCGA-BH-A1FJ	TCGA-BH-A1FJ-11B	Solid Tissue Normal
TCGA-BH-A1FM-01A-01-TSA.1154cfd6-e765-4638-ab9c-18dbc9f49148.svs	BRCA	Breast Invasive Carcinoma	c50.9	8500/3	TCGA-BH-A1FM	TCGA-BH-A1FM-01A	Primary Tumor
TCGA-BH-A1FM-11B-02-TSB.040c3253-dfe8-4f43-86b7-c855e8e95279.svs	BRCA	Breast Invasive Carcinoma	c50.9	8500/3	TCGA-BH-A1FM	TCGA-BH-A1FM-11B	Solid Tissue Normal
TCGA-BH-A1FN-01A-01-TSA.282e0721-24ae-47b0-a418-539a8b5c5241.svs	BRCA	Breast Invasive Carcinoma	c50.9	8500/3	TCGA-BH-A1FN	TCGA-BH-A1FN-01A	Primary Tumor
TCGA-BH-A1FN-11A-03-TSC.5ff0deac-c372-4e0d-a2c6-61f9e7e49f56.svs	BRCA	Breast Invasive Carcinoma	c50.9	8500/3	TCGA-BH-A1FN	TCGA-BH-A1FN-11A	Solid Tissue Normal
TCGA-BH-A1FR-01A-01-TSA.14d3ab9f-6bf4-4a4e-a156-9396dbf6f953.svs	BRCA	Breast Invasive Carcinoma	c50.9	8523/3	TCGA-BH-A1FR	TCGA-BH-A1FR-01A	Primary Tumor
TCGA-BH-A1FR-11B-01-TS1.d185cfb7-51a6-4e26-9ec4-c1a1fd75d261.svs	BRCA	Breast Invasive Carcinoma	c50.9	8523/3	TCGA-BH-A1FR	TCGA-BH-A1FR-11B	Solid Tissue Normal
TCGA-BH-A1FR-11B-02-TS2.76466a35-4acb-468b-a654-fbc09cbb6e87.svs	BRCA	Breast Invasive Carcinoma	c50.9	8523/3	TCGA-BH-A1FR	TCGA-BH-A1FR-11B	Solid Tissue Normal
TCGA-BH-A1FR-11B-03-TS3.fc369cf6-98a1-4b59-97e0-eda837902fb4.svs	BRCA	Breast Invasive Carcinoma	c50.9	8523/3	TCGA-BH-A1FR	TCGA-BH-A1FR-11B	Solid Tissue Normal
TCGA-BH-A1FR-11B-04-TS4.44827584-f8cc-49c7-8794-efe2dd8980f7.svs	BRCA	Breast Invasive Carcinoma	c50.9	8523/3	TCGA-BH-A1FR	TCGA-BH-A1FR-11B	Solid Tissue Normal
TCGA-BH-A1FU-01A-01-TSA.52e0695f-4567-4af4-86d1-3d6368ca94c4.svs	BRCA	Breast Invasive Carcinoma	c50.9	8500/3	TCGA-BH-A1FU	TCGA-BH-A1FU-01A	Primary Tumor
TCGA-BH-A1FU-11B-02-TSB.006fc1c5-95e1-43d7-a9dd-8ec9f6bb60b0.svs	BRCA	Breast Invasive Carcinoma	c50.9	8500/3	TCGA-BH-A1FU	TCGA-BH-A1FU-11A	Solid Tissue Normal
TCGA-BH-A1FU-11B-03-TSC.955dbf0e-b2b2-4d89-bf94-7da8f525db85.svs	BRCA	Breast Invasive Carcinoma	c50.9	8500/3	TCGA-BH-A1FU	TCGA-BH-A1FU-11A	Solid Tissue Normal
TCGA-BH-A203-01A-01-TSA.c83f057a-ef0b-48fc-b208-0aea3646af34.svs	BRCA	Breast Invasive Carcinoma	c50.9	8500/3	TCGA-BH-A203	TCGA-BH-A203-01A	Primary Tumor
TCGA-BH-A203-11A-04-TSD.45eca4c3-732c-458b-9d6b-d404d3ccdc8a.svs	BRCA	Breast Invasive Carcinoma	c50.9	8500/3	TCGA-BH-A203	TCGA-BH-A203-11A	Solid Tissue Normal
TCGA-BH-A204-01A-01-TSA.d4576e96-4fb5-44cd-95bd-9ba9bd5cce83.svs	BRCA	Breast Invasive Carcinoma	c50.9	8500/3	TCGA-BH-A204	TCGA-BH-A204-01A	Primary Tumor
TCGA-BH-A204-11A-05-TSE.0200bd2e-e94b-479e-910f-709a4e197250.svs	BRCA	Breast Invasive Carcinoma	c50.9	8500/3	TCGA-BH-A204	TCGA-BH-A204-11A	Solid Tissue Normal
TCGA-BH-A208-01A-01-TSA.466c1fcd-c0da-4bc2-851a-fd7c17a5a4a1.svs	BRCA	Breast Invasive Carcinoma	c50.9	8500/3	TCGA-BH-A208	TCGA-BH-A208-01A	Primary Tumor
TCGA-BH-A208-11A-05-TSE.1c90ccde-7724-4b94-ba43-34eec9966943.svs	BRCA	Breast Invasive Carcinoma	c50.9	8500/3	TCGA-BH-A208	TCGA-BH-A208-11A	Solid Tissue Normal
TCGA-BH-A209-01A-01-TSA.7ae4e111-b182-427b-8c46-726c2f94e82b.svs	BRCA	Breast Invasive Carcinoma	c50.9	8510/3	TCGA-BH-A209	TCGA-BH-A209-01A	Primary Tumor
TCGA-BH-A209-11A-04-TSD.02f3457d-30fd-4210-8a46-e8c4954282e5.svs	BRCA	Breast Invasive Carcinoma	c50.9	8510/3	TCGA-BH-A209	TCGA-BH-A209-11A	Solid Tissue Normal
TCGA-E2-A153-01A-01-TSA.06c28a4f-dd0d-460d-9ee3-086f99e73724.svs	BRCA	Breast Invasive Carcinoma	c50.9	8500/3	TCGA-E2-A153	TCGA-E2-A153-01A	Primary Tumor
TCGA-E2-A153-11A-01-TS1.8885fd42-26a7-4d25-994c-4d962f87f16e.svs	BRCA	Breast Invasive Carcinoma	c50.9	8500/3	TCGA-E2-A153	TCGA-E2-A153-11A	Solid Tissue Normal
TCGA-E2-A153-11A-02-TS2.00af80a8-4672-4434-99b0-474c720f1090.svs	BRCA	Breast Invasive Carcinoma	c50.9	8500/3	TCGA-E2-A153	TCGA-E2-A153-11A	Solid Tissue Normal
TCGA-E2-A153-11A-03-TS3.7c14aa94-b939-4290-96df-4e49e0314d4b.svs	BRCA	Breast Invasive Carcinoma	c50.9	8500/3	TCGA-E2-A153	TCGA-E2-A153-11A	Solid Tissue Normal
TCGA-E2-A158-01A-01-TS1.7dc3c147-bcdb-4e14-83ef-71e24102846a.svs	BRCA	Breast Invasive Carcinoma	c50.9	8500/3	TCGA-E2-A158	TCGA-E2-A158-01A	Primary Tumor
TCGA-E2-A158-11A-02-TS2.97f08d10-8897-4a8b-8c35-7eaaaf0a3049.svs	BRCA	Breast Invasive Carcinoma	c50.9	8500/3	TCGA-E2-A158	TCGA-E2-A158-11A	Solid Tissue Normal
TCGA-E2-A15I-01A-02-TSB.961e62b4-3906-4076-a261-5b33f151c664.svs	BRCA	Breast Invasive Carcinoma	c50.9	8500/3	TCGA-E2-A15I	TCGA-E2-A15I-01A	Primary Tumor
TCGA-E2-A15I-11A-01-TS1.9dd74531-88fc-4b58-bc3a-f0a37a9d3fce.svs	BRCA	Breast Invasive Carcinoma	c50.9	8500/3	TCGA-E2-A15I	TCGA-E2-A15I-11A	Solid Tissue Normal
TCGA-E2-A15I-11A-02-TS2.de04bebf-bc03-43d3-930e-256081110fdc.svs	BRCA	Breast Invasive Carcinoma	c50.9	8500/3	TCGA-E2-A15I	TCGA-E2-A15I-11A	Solid Tissue Normal
TCGA-E2-A15I-11A-03-TS3.e03f9467-566d-4a6d-b62f-36ffe0756bed.svs	BRCA	Breast Invasive Carcinoma	c50.9	8500/3	TCGA-E2-A15I	TCGA-E2-A15I-11A	Solid Tissue Normal
TCGA-E2-A15K-06A-01-TS1.c2f7ed54-0f5a-4f43-b130-77a7dcceb9db.svs	BRCA	Breast Invasive Carcinoma	c50.9	8500/3	TCGA-E2-A15K	TCGA-E2-A15K-06A	Metastatic
TCGA-E2-A15K-01A-01-TS1.097d2dde-b4e2-42fb-ac84-9556f0531d72.svs	BRCA	Breast Invasive Carcinoma	c50.9	8500/3	TCGA-E2-A15K	TCGA-E2-A15K-01A	Primary Tumor
TCGA-E2-A15K-11A-01-TS1.28656e31-f16f-431e-95d4-915892ecdff8.svs	BRCA	Breast Invasive Carcinoma	c50.9	8500/3	TCGA-E2-A15K	TCGA-E2-A15K-11A	Solid Tissue Normal
TCGA-E2-A15M-01A-01-TSA.41d14b10-8567-4f43-a5a8-b952d859c70f.svs	BRCA	Breast Invasive Carcinoma	c50.9	8520/3	TCGA-E2-A15M	TCGA-E2-A15M-01A	Primary Tumor
TCGA-E2-A15M-11A-02-TSB.4647c282-a521-407a-b38e-68d193851084.svs	BRCA	Breast Invasive Carcinoma	c50.9	8520/3	TCGA-E2-A15M	TCGA-E2-A15M-11A	Solid Tissue Normal
TCGA-E2-A1BC-01A-01-TSA.b06fa884-bde3-4b4f-9832-f162e7a82cfa.svs	BRCA	Breast Invasive Carcinoma	c50.9	8524/3	TCGA-E2-A1BC	TCGA-E2-A1BC-01A	Primary Tumor
TCGA-E2-A1BC-11A-01-TSA.7dab947d-2f27-413d-b739-1d1e41de45ab.svs	BRCA	Breast Invasive Carcinoma	c50.9	8524/3	TCGA-E2-A1BC	TCGA-E2-A1BC-11A	Solid Tissue Normal
TCGA-E2-A1BC-11A-02-TSB.f715b4ad-feea-405f-be58-3d2f70e5989c.svs	BRCA	Breast Invasive Carcinoma	c50.9	8524/3	TCGA-E2-A1BC	TCGA-E2-A1BC-11A	Solid Tissue Normal
TCGA-E2-A1BC-11A-03-TSC.df3e3516-968b-43e9-992e-93f73e758963.svs	BRCA	Breast Invasive Carcinoma	c50.9	8524/3	TCGA-E2-A1BC	TCGA-E2-A1BC-11A	Solid Tissue Normal
TCGA-E2-A1IG-01A-01-TSA.acb89b9b-84e6-4d43-9bb4-9dadb9a4bded.svs	BRCA	Breast Invasive Carcinoma	c50.9	8500/3	TCGA-E2-A1IG	TCGA-E2-A1IG-01A	Primary Tumor
TCGA-E2-A1IG-11A-01-TSA.740f9016-5033-43e1-ad49-9c4675b068ec.svs	BRCA	Breast Invasive Carcinoma	c50.9	8500/3	TCGA-E2-A1IG	TCGA-E2-A1IG-11A	Solid Tissue Normal
TCGA-E2-A1IG-11A-02-TSB.5614fffa-9d12-4693-829a-fe2560467565.svs	BRCA	Breast Invasive Carcinoma	c50.9	8500/3	TCGA-E2-A1IG	TCGA-E2-A1IG-11A	Solid Tissue Normal
TCGA-E2-A1L7-01A-01-TSA.d812be09-0f0b-4172-a039-18e2d89f3e9d.svs	BRCA	Breast Invasive Carcinoma	c50.9	8500/3	TCGA-E2-A1L7	TCGA-E2-A1L7-01A	Primary Tumor
TCGA-E2-A1L7-11A-01-TS1.c0e56837-7354-4ff4-a0af-07e0db45194c.svs	BRCA	Breast Invasive Carcinoma	c50.9	8500/3	TCGA-E2-A1L7	TCGA-E2-A1L7-11A	Solid Tissue Normal
TCGA-E2-A1L7-11A-02-TS2.929aacee-dce4-423f-8a48-a92e7d6282f7.svs	BRCA	Breast Invasive Carcinoma	c50.9	8500/3	TCGA-E2-A1L7	TCGA-E2-A1L7-11A	Solid Tissue Normal
TCGA-E2-A1L7-11A-03-TS3.51feadcb-2877-436b-8571-c61854e266e5.svs	BRCA	Breast Invasive Carcinoma	c50.9	8500/3	TCGA-E2-A1L7	TCGA-E2-A1L7-11A	Solid Tissue Normal
TCGA-E2-A1LB-01A-01-TSA.421ba6bf-0e55-4fa7-81f3-3cf0fde480ed.svs	BRCA	Breast Invasive Carcinoma	c50.9	8500/3	TCGA-E2-A1LB	TCGA-E2-A1LB-01A	Primary Tumor
TCGA-E2-A1LB-11A-01-TSA.099aaa2f-dc57-4d07-b4ac-c53fdf724aa1.svs	BRCA	Breast Invasive Carcinoma	c50.9	8500/3	TCGA-E2-A1LB	TCGA-E2-A1LB-11A	Solid Tissue Normal
TCGA-E2-A1LB-11A-02-TSB.31f7b9f9-b92a-423e-ab1d-6d2539d34635.svs	BRCA	Breast Invasive Carcinoma	c50.9	8500/3	TCGA-E2-A1LB	TCGA-E2-A1LB-11A	Solid Tissue Normal
TCGA-E2-A1LH-01A-01-TS1.e49c714b-f97e-4643-805a-9fad366d64bf.svs	BRCA	Breast Invasive Carcinoma	c50.9	8500/3	TCGA-E2-A1LH	TCGA-E2-A1LH-01A	Primary Tumor
TCGA-E2-A1LH-11A-02-TSB.02204231-855B-455E-B21A-B4DB37703064.svs	BRCA	Breast Invasive Carcinoma	c50.9	8500/3	TCGA-E2-A1LH	TCGA-E2-A1LH-11A	Solid Tissue Normal
TCGA-E2-A1LS-01A-01-TSA.ab745fbc-dd5a-47f7-b60e-9533e52465e6.svs	BRCA	Breast Invasive Carcinoma	c50.9	8500/3	TCGA-E2-A1LS	TCGA-E2-A1LS-01A	Primary Tumor
TCGA-E2-A1LS-11A-01-TSA.ed975f67-163e-4061-acf0-7e7149b29561.svs	BRCA	Breast Invasive Carcinoma	c50.9	8500/3	TCGA-E2-A1LS	TCGA-E2-A1LS-11A	Solid Tissue Normal
TCGA-E2-A1LS-11A-02-TSB.331ffa8e-4aed-43bc-8978-b3482dafb51c.svs	BRCA	Breast Invasive Carcinoma	c50.9	8500/3	TCGA-E2-A1LS	TCGA-E2-A1LS-11A	Solid Tissue Normal
TCGA-E2-A1LS-11A-03-TSC.70f17b29-2748-497f-a86f-5d9879ebca65.svs	BRCA	Breast Invasive Carcinoma	c50.9	8500/3	TCGA-E2-A1LS	TCGA-E2-A1LS-11A	Solid Tissue Normal
TCGA-E9-A1N4-01A-01-TSA.c0e20e54-baab-4dd4-98c8-3e450a41ea86.svs	BRCA	Breast Invasive Carcinoma	c50.9	8520/3	TCGA-E9-A1N4	TCGA-E9-A1N4-01A	Primary Tumor
TCGA-E9-A1N4-11A-01-TSA.6ac8d430-ff41-4ca3-ad7b-89236666eef3.svs	BRCA	Breast Invasive Carcinoma	c50.9	8520/3	TCGA-E9-A1N4	TCGA-E9-A1N4-11A	Solid Tissue Normal
TCGA-E9-A1N4-11A-02-TSB.4ade0518-9888-4ee2-98ba-ccf8e57bd39d.svs	BRCA	Breast Invasive Carcinoma	c50.9	8520/3	TCGA-E9-A1N4	TCGA-E9-A1N4-11A	Solid Tissue Normal
TCGA-E9-A1N4-11A-03-TSC.0ab3ef8b-3590-4449-9fb2-5b9a4cda0df0.svs	BRCA	Breast Invasive Carcinoma	c50.9	8520/3	TCGA-E9-A1N4	TCGA-E9-A1N4-11A	Solid Tissue Normal
TCGA-E9-A1N4-11A-04-TSD.fa134061-83d9-4fe7-9f9c-58811a961d24.svs	BRCA	Breast Invasive Carcinoma	c50.9	8520/3	TCGA-E9-A1N4	TCGA-E9-A1N4-11A	Solid Tissue Normal
TCGA-E9-A1N5-01A-01-TSA.7b19a9b7-d896-4277-b8cc-bde9b8aefc9d.svs	BRCA	Breast Invasive Carcinoma	c50.9	8522/3	TCGA-E9-A1N5	TCGA-E9-A1N5-01A	Primary Tumor
TCGA-E9-A1N5-11A-01-TSA.a4dcd8fb-664b-45c8-8e02-a8f0d7cb5832.svs	BRCA	Breast Invasive Carcinoma	c50.9	8522/3	TCGA-E9-A1N5	TCGA-E9-A1N5-11A	Solid Tissue Normal
TCGA-E9-A1N5-11A-02-TSB.0f8a2552-12ac-4fe8-aaa5-333cad46d43c.svs	BRCA	Breast Invasive Carcinoma	c50.9	8522/3	TCGA-E9-A1N5	TCGA-E9-A1N5-11A	Solid Tissue Normal
TCGA-E9-A1N5-11A-03-TSC.206f1a29-660d-475b-8883-8b21980239d6.svs	BRCA	Breast Invasive Carcinoma	c50.9	8522/3	TCGA-E9-A1N5	TCGA-E9-A1N5-11A	Solid Tissue Normal
TCGA-E9-A1N5-11A-04-TSD.0285891e-2ef3-4133-8f3f-6fc178e43a4b.svs	BRCA	Breast Invasive Carcinoma	c50.9	8522/3	TCGA-E9-A1N5	TCGA-E9-A1N5-11A	Solid Tissue Normal
TCGA-E9-A1N6-01A-01-TSA.cb99a09f-ab42-403f-a8b1-f45be63f2946.svs	BRCA	Breast Invasive Carcinoma	c50.9	8500/3	TCGA-E9-A1N6	TCGA-E9-A1N6-01A	Primary Tumor
TCGA-E9-A1N6-11A-01-TSA.f03365ef-7fef-461c-acc0-bac5ddbdaeda.svs	BRCA	Breast Invasive Carcinoma	c50.9	8500/3	TCGA-E9-A1N6	TCGA-E9-A1N6-11A	Solid Tissue Normal
TCGA-E9-A1N6-11A-02-TSB.51757c9b-a6ff-40e3-878f-5baa1ca92941.svs	BRCA	Breast Invasive Carcinoma	c50.9	8500/3	TCGA-E9-A1N6	TCGA-E9-A1N6-11A	Solid Tissue Normal
TCGA-E9-A1N6-11A-03-TSC.7fc99944-9421-4376-b64c-c5f3536a02ff.svs	BRCA	Breast Invasive Carcinoma	c50.9	8500/3	TCGA-E9-A1N6	TCGA-E9-A1N6-11A	Solid Tissue Normal
TCGA-E9-A1N9-01A-01-TSA.dec56c61-13f3-4eda-898b-1f2e40b6f54a.svs	BRCA	Breast Invasive Carcinoma	c50.9	8522/3	TCGA-E9-A1N9	TCGA-E9-A1N9-01A	Primary Tumor
TCGA-E9-A1N9-11A-04-TSD.62bc22a1-5bf2-4eef-ace3-27f19892814a.svs	BRCA	Breast Invasive Carcinoma	c50.9	8522/3	TCGA-E9-A1N9	TCGA-E9-A1N9-11A	Solid Tissue Normal
TCGA-E9-A1N9-11A-05-TSE.cfe9c6a5-0a91-49f6-a361-a74441d9a188.svs	BRCA	Breast Invasive Carcinoma	c50.9	8522/3	TCGA-E9-A1N9	TCGA-E9-A1N9-11A	Solid Tissue Normal
TCGA-E9-A1N9-11A-06-TSF.b5735423-f834-4dc4-839e-5ef558af32c2.svs	BRCA	Breast Invasive Carcinoma	c50.9	8522/3	TCGA-E9-A1N9	TCGA-E9-A1N9-11A	Solid Tissue Normal
TCGA-E9-A1N9-11A-07-TSG.891564a7-f2bd-4994-9a09-13db48596a93.svs	BRCA	Breast Invasive Carcinoma	c50.9	8522/3	TCGA-E9-A1N9	TCGA-E9-A1N9-11A	Solid Tissue Normal
TCGA-E9-A1NA-01A-01-TSA.54bbd049-8dd8-432e-b015-9325819ba587.svs	BRCA	Breast Invasive Carcinoma	c50.9	8522/3	TCGA-E9-A1NA	TCGA-E9-A1NA-01A	Primary Tumor
TCGA-E9-A1NA-11A-01-TSA.9be608fd-d7ba-4d67-b63f-cb4ffff930ee.svs	BRCA	Breast Invasive Carcinoma	c50.9	8522/3	TCGA-E9-A1NA	TCGA-E9-A1NA-11A	Solid Tissue Normal
TCGA-E9-A1NA-11A-02-TSB.665accd6-2a2a-40a7-8bb8-33175015e4fc.svs	BRCA	Breast Invasive Carcinoma	c50.9	8522/3	TCGA-E9-A1NA	TCGA-E9-A1NA-11A	Solid Tissue Normal
TCGA-E9-A1NA-11A-03-TSC.2a243596-1e64-4547-9bed-a7fd1974ad6f.svs	BRCA	Breast Invasive Carcinoma	c50.9	8522/3	TCGA-E9-A1NA	TCGA-E9-A1NA-11A	Solid Tissue Normal
TCGA-E9-A1ND-01A-01-TSA.602c0689-b15d-4d0c-a76c-13f97b713b4d.svs	BRCA	Breast Invasive Carcinoma	c50.9	8500/3	TCGA-E9-A1ND	TCGA-E9-A1ND-01A	Primary Tumor
TCGA-E9-A1ND-11A-01-TSA.a76828aa-9b4c-4470-ac13-6d308bbab093.svs	BRCA	Breast Invasive Carcinoma	c50.9	8500/3	TCGA-E9-A1ND	TCGA-E9-A1ND-11A	Solid Tissue Normal
TCGA-E9-A1ND-11A-02-TSB.9b647998-dc18-422f-a4f6-2047cdce837d.svs	BRCA	Breast Invasive Carcinoma	c50.9	8500/3	TCGA-E9-A1ND	TCGA-E9-A1ND-11A	Solid Tissue Normal
TCGA-E9-A1ND-11A-03-TSC.b7b050ff-bf2c-4bd7-8387-37fdfc338df6.svs	BRCA	Breast Invasive Carcinoma	c50.9	8500/3	TCGA-E9-A1ND	TCGA-E9-A1ND-11A	Solid Tissue Normal
TCGA-E9-A1ND-11A-04-TSD.af074b3b-023f-4d75-9563-f8d931a7f658.svs	BRCA	Breast Invasive Carcinoma	c50.9	8500/3	TCGA-E9-A1ND	TCGA-E9-A1ND-11A	Solid Tissue Normal
TCGA-E9-A1NF-01A-01-TSA.c5078c11-f3d8-47d5-b02a-466663322fd2.svs	BRCA	Breast Invasive Carcinoma	c50.9	8522/3	TCGA-E9-A1NF	TCGA-E9-A1NF-01A	Primary Tumor
TCGA-E9-A1NF-11A-04-TSD.10c326fa-637d-4cb9-b839-b182c0c240a0.svs	BRCA	Breast Invasive Carcinoma	c50.9	8522/3	TCGA-E9-A1NF	TCGA-E9-A1NF-11A	Solid Tissue Normal
TCGA-E9-A1NF-11A-05-TSE.ce5bd77f-0820-41e4-9983-763573dee004.svs	BRCA	Breast Invasive Carcinoma	c50.9	8522/3	TCGA-E9-A1NF	TCGA-E9-A1NF-11A	Solid Tissue Normal
TCGA-E9-A1NF-11A-06-TSF.0687a88c-a157-4796-a5ac-f05584ba36e4.svs	BRCA	Breast Invasive Carcinoma	c50.9	8522/3	TCGA-E9-A1NF	TCGA-E9-A1NF-11A	Solid Tissue Normal
TCGA-E9-A1NF-11A-07-TSG.9952af48-3e7b-4c5b-a1d9-b00a52c53910.svs	BRCA	Breast Invasive Carcinoma	c50.9	8522/3	TCGA-E9-A1NF	TCGA-E9-A1NF-11A	Solid Tissue Normal
TCGA-E9-A1NG-01A-02-TSB.b717018b-f4d3-4b8c-8057-4db7173faa83.svs	BRCA	Breast Invasive Carcinoma	c50.9	8500/3	TCGA-E9-A1NG	TCGA-E9-A1NG-01A	Primary Tumor
TCGA-E9-A1NG-11A-01-TSA.ab5cd0d9-cbe1-42a1-9524-6236572cdd37.svs	BRCA	Breast Invasive Carcinoma	c50.9	8500/3	TCGA-E9-A1NG	TCGA-E9-A1NG-11A	Solid Tissue Normal
TCGA-E9-A1NG-11A-02-TSB.6751a8f9-d4ac-4530-b8f7-6806f61ab06e.svs	BRCA	Breast Invasive Carcinoma	c50.9	8500/3	TCGA-E9-A1NG	TCGA-E9-A1NG-11A	Solid Tissue Normal
TCGA-E9-A1NG-11A-03-TSC.275eda98-a0ca-4678-b254-f225074ec5b5.svs	BRCA	Breast Invasive Carcinoma	c50.9	8500/3	TCGA-E9-A1NG	TCGA-E9-A1NG-11A	Solid Tissue Normal
TCGA-E9-A1NG-11A-04-TSD.fabf57f7-c8cf-4397-8303-ee8110b30ed8.svs	BRCA	Breast Invasive Carcinoma	c50.9	8500/3	TCGA-E9-A1NG	TCGA-E9-A1NG-11A	Solid Tissue Normal
TCGA-E9-A1NG-11A-05-TSE.23481000-f94c-4c48-aab8-3026f6fc8d0d.svs	BRCA	Breast Invasive Carcinoma	c50.9	8500/3	TCGA-E9-A1NG	TCGA-E9-A1NG-11A	Solid Tissue Normal
TCGA-E9-A1R7-01A-01-TSA.0298ed96-b287-42a0-93ba-89932a36da4c.svs	BRCA	Breast Invasive Carcinoma	c50.9	8500/3	TCGA-E9-A1R7	TCGA-E9-A1R7-01A	Primary Tumor
TCGA-E9-A1R7-11A-01-TSA.95d569c0-8e47-46f4-9283-871d298cc14b.svs	BRCA	Breast Invasive Carcinoma	c50.9	8500/3	TCGA-E9-A1R7	TCGA-E9-A1R7-11A	Solid Tissue Normal
TCGA-E9-A1R7-11A-02-TSB.2e15deaf-7372-447f-a298-f5571d6cc11d.svs	BRCA	Breast Invasive Carcinoma	c50.9	8500/3	TCGA-E9-A1R7	TCGA-E9-A1R7-11A	Solid Tissue Normal
TCGA-E9-A1R7-11A-03-TSC.6c0e6f40-8a68-40b1-a29d-79b304fff3c9.svs	BRCA	Breast Invasive Carcinoma	c50.9	8500/3	TCGA-E9-A1R7	TCGA-E9-A1R7-11A	Solid Tissue Normal
TCGA-E9-A1R7-11A-04-TSD.779eafff-5e78-44c8-b855-eb6e03f4c04b.svs	BRCA	Breast Invasive Carcinoma	c50.9	8500/3	TCGA-E9-A1R7	TCGA-E9-A1R7-11A	Solid Tissue Normal
TCGA-E9-A1RB-01A-01-TSA.a64d4330-5a0f-4cbe-bd5b-e761af3234dd.svs	BRCA	Breast Invasive Carcinoma	c50.9	8500/3	TCGA-E9-A1RB	TCGA-E9-A1RB-01A	Primary Tumor
TCGA-E9-A1RB-11A-01-TSA.85b4df38-17c3-4a80-8b46-d57329cc751f.svs	BRCA	Breast Invasive Carcinoma	c50.9	8500/3	TCGA-E9-A1RB	TCGA-E9-A1RB-11A	Solid Tissue Normal
TCGA-E9-A1RB-11A-02-TSB.79acef4d-7a72-4495-8c9c-578da9b92946.svs	BRCA	Breast Invasive Carcinoma	c50.9	8500/3	TCGA-E9-A1RB	TCGA-E9-A1RB-11A	Solid Tissue Normal
TCGA-E9-A1RB-11A-03-TSC.bdadec5d-c118-4216-87b3-894ee88bd9d0.svs	BRCA	Breast Invasive Carcinoma	c50.9	8500/3	TCGA-E9-A1RB	TCGA-E9-A1RB-11A	Solid Tissue Normal
TCGA-E9-A1RC-01A-01-TSA.be1da272-f6f7-4d62-b69d-e813c60bac7a.svs	BRCA	Breast Invasive Carcinoma	c50.9	8522/3	TCGA-E9-A1RC	TCGA-E9-A1RC-01A	Primary Tumor
TCGA-E9-A1RC-11A-01-TSA.eb86cac2-b5e3-479b-aecf-e5ee73bc5d77.svs	BRCA	Breast Invasive Carcinoma	c50.9	8522/3	TCGA-E9-A1RC	TCGA-E9-A1RC-11A	Solid Tissue Normal
TCGA-E9-A1RC-11A-02-TSB.02470951-09ac-4436-b9c1-74f7af27106c.svs	BRCA	Breast Invasive Carcinoma	c50.9	8522/3	TCGA-E9-A1RC	TCGA-E9-A1RC-11A	Solid Tissue Normal
TCGA-E9-A1RC-11A-03-TSC.080bd642-ef30-4f1c-bae5-29da64ce2a94.svs	BRCA	Breast Invasive Carcinoma	c50.9	8522/3	TCGA-E9-A1RC	TCGA-E9-A1RC-11A	Solid Tissue Normal
TCGA-E9-A1RD-01A-01-TSA.ae983d1c-4737-46f7-8f0d-22934555867d.svs	BRCA	Breast Invasive Carcinoma	c50.9	8500/3	TCGA-E9-A1RD	TCGA-E9-A1RD-01A	Primary Tumor
TCGA-E9-A1RD-11A-03-TSC.dbc7a525-d018-4317-a14c-0957603cf637.svs	BRCA	Breast Invasive Carcinoma	c50.9	8500/3	TCGA-E9-A1RD	TCGA-E9-A1RD-11A	Solid Tissue Normal
TCGA-E9-A1RF-01A-01-TSA.a825bc36-5e7d-4166-9177-e79ee6382097.svs	BRCA	Breast Invasive Carcinoma	c50.9	8500/3	TCGA-E9-A1RF	TCGA-E9-A1RF-01A	Primary Tumor
TCGA-E9-A1RF-11A-01-TSA.59367fbe-ac2e-41a8-897e-36549c622e11.svs	BRCA	Breast Invasive Carcinoma	c50.9	8500/3	TCGA-E9-A1RF	TCGA-E9-A1RF-11A	Solid Tissue Normal
TCGA-E9-A1RF-11A-02-TSB.72654ff0-42fd-4f2e-ae3f-81bbae058511.svs	BRCA	Breast Invasive Carcinoma	c50.9	8500/3	TCGA-E9-A1RF	TCGA-E9-A1RF-11A	Solid Tissue Normal
TCGA-E9-A1RF-11A-03-TSC.d178551e-c56d-4b0f-b52c-f406104461f4.svs	BRCA	Breast Invasive Carcinoma	c50.9	8500/3	TCGA-E9-A1RF	TCGA-E9-A1RF-11A	Solid Tissue Normal
TCGA-E9-A1RH-01A-02-TSB.03b969da-c200-48e2-bed2-ec2830daf487.svs	BRCA	Breast Invasive Carcinoma	c50.9	8500/3	TCGA-E9-A1RH	TCGA-E9-A1RH-01A	Primary Tumor
TCGA-E9-A1RH-11A-01-TSA.ac96d612-a880-4bca-9248-8206b9022b8a.svs	BRCA	Breast Invasive Carcinoma	c50.9	8500/3	TCGA-E9-A1RH	TCGA-E9-A1RH-11A	Solid Tissue Normal
TCGA-E9-A1RH-11A-02-TSB.df276f31-910a-4347-8eb3-d5f1408ad91f.svs	BRCA	Breast Invasive Carcinoma	c50.9	8500/3	TCGA-E9-A1RH	TCGA-E9-A1RH-11A	Solid Tissue Normal
TCGA-E9-A1RH-11A-03-TSC.b5b0041c-61c5-45ee-b943-cce27b5a29f5.svs	BRCA	Breast Invasive Carcinoma	c50.9	8500/3	TCGA-E9-A1RH	TCGA-E9-A1RH-11A	Solid Tissue Normal
TCGA-E9-A1RI-01A-01-TSA.e3a82cb0-3009-4cc3-be34-d41aa917e742.svs	BRCA	Breast Invasive Carcinoma	c50.9	8522/3	TCGA-E9-A1RI	TCGA-E9-A1RI-01A	Primary Tumor
TCGA-E9-A1RI-11A-01-TSA.4e9d4add-89ab-4110-bf44-11ad161c864b.svs	BRCA	Breast Invasive Carcinoma	c50.9	8522/3	TCGA-E9-A1RI	TCGA-E9-A1RI-11A	Solid Tissue Normal
TCGA-E9-A1RI-11A-02-TSB.119af739-bacb-4bff-b7f4-341a50850f16.svs	BRCA	Breast Invasive Carcinoma	c50.9	8522/3	TCGA-E9-A1RI	TCGA-E9-A1RI-11A	Solid Tissue Normal
TCGA-E9-A1RI-11A-03-TSC.0444d86a-fee3-439b-8ad5-a5a15195a018.svs	BRCA	Breast Invasive Carcinoma	c50.9	8522/3	TCGA-E9-A1RI	TCGA-E9-A1RI-11A	Solid Tissue Normal
TCGA-E9-A1RI-11A-04-TSD.24821b4a-a177-4978-94c8-f707dde62b2c.svs	BRCA	Breast Invasive Carcinoma	c50.9	8522/3	TCGA-E9-A1RI	TCGA-E9-A1RI-11A	Solid Tissue Normal
TCGA-GI-A2C8-01A-01-TSA.3b6ee8f0-86dc-47bc-b5ab-fa0b1c6e8a59.svs	BRCA	Breast Invasive Carcinoma	c50.9	8500/3	TCGA-GI-A2C8	TCGA-GI-A2C8-01A	Primary Tumor
TCGA-GI-A2C8-11A-02-TSB.52d81f22-3684-4ea5-a0a6-5d5e7aba92ae.svs	BRCA	Breast Invasive Carcinoma	c50.9	8500/3	TCGA-GI-A2C8	TCGA-GI-A2C8-11A	Solid Tissue Normal
TCGA-GI-A2C9-01A-01-TS1.01FAE5C6-F81E-4FD6-A5E1-560AC898857F.svs	BRCA	Breast Invasive Carcinoma	c50.9	8500/3	TCGA-GI-A2C9	TCGA-GI-A2C9-01A	Primary Tumor
TCGA-GI-A2C9-11A-02-TS2.F09BC59B-29CC-45B9-80C2-20A2BF10C619.svs	BRCA	Breast Invasive Carcinoma	c50.9	8500/3	TCGA-GI-A2C9	TCGA-GI-A2C9-11A	Solid Tissue Normal
TCGA-FU-A3EO-01A-01-TS1.D73F916A-4BDD-49E8-AF6C-216E0CEA2996.svs	CESC	Cervical Squamous Cell Carcinoma and Endocervical Adenocarcinoma	c53.9	8140/3	TCGA-FU-A3EO	TCGA-FU-A3EO-01A	Primary Tumor
TCGA-FU-A3EO-11A-01-TS1.5B853927-FC9B-4BA0-B9B7-B4BC8FE5259F.svs	CESC	Cervical Squamous Cell Carcinoma and Endocervical Adenocarcinoma	c53.9	8140/3	TCGA-FU-A3EO	TCGA-FU-A3EO-11A	Solid Tissue Normal
TCGA-HM-A3JJ-01A-02-TS2.F03D0FE5-2B4F-4054-831B-E2EDB02C4886.svs	CESC	Cervical Squamous Cell Carcinoma and Endocervical Adenocarcinoma	c53.9	8070/3	TCGA-HM-A3JJ	TCGA-HM-A3JJ-01A	Primary Tumor
TCGA-HM-A3JJ-11A-01-TS1.176DEFE3-92CD-4F70-8B77-362B45C19C2D.svs	CESC	Cervical Squamous Cell Carcinoma and Endocervical Adenocarcinoma	c53.9	8070/3	TCGA-HM-A3JJ	TCGA-HM-A3JJ-11A	Solid Tissue Normal
TCGA-MY-A5BF-01A-01-TSA.9FF67562-2ECE-43DA-B714-075F5F3B8C3F.svs	CESC	Cervical Squamous Cell Carcinoma and Endocervical Adenocarcinoma	c53.9	8071/3	TCGA-MY-A5BF	TCGA-MY-A5BF-01A	Primary Tumor
TCGA-MY-A5BF-11A-01-TSA.566B4C64-64C8-4849-A166-5B64637798D1.svs	CESC	Cervical Squamous Cell Carcinoma and Endocervical Adenocarcinoma	c53.9	8071/3	TCGA-MY-A5BF	TCGA-MY-A5BF-11A	Solid Tissue Normal
TCGA-W5-AA2I-01A-03-TSC.5BD2E12B-5F9F-4B24-B516-A026BAA06C71.svs	CHOL	Cholangiocarcinoma	c22.1	8160/3	TCGA-W5-AA2I	TCGA-W5-AA2I-01A	Primary Tumor
TCGA-W5-AA2I-11A-01-TSA.A5550410-60AE-4379-9D50-C7FC484CA9BC.svs	CHOL	Cholangiocarcinoma	c22.1	8160/3	TCGA-W5-AA2I	TCGA-W5-AA2I-11A	Solid Tissue Normal
TCGA-W5-AA2Q-01A-01-TSA.1602441F-2B92-467C-A64E-9C3B15453794.svs	CHOL	Cholangiocarcinoma	c22.1	8160/3	TCGA-W5-AA2Q	TCGA-W5-AA2Q-01A	Primary Tumor
TCGA-W5-AA2Q-11A-01-TSA.32060CDF-78E2-4795-888B-8FF068B7C578.svs	CHOL	Cholangiocarcinoma	c22.1	8160/3	TCGA-W5-AA2Q	TCGA-W5-AA2Q-11A	Solid Tissue Normal
TCGA-W5-AA2R-01A-01-TSA.92296CAC-C184-438F-8282-9DC3786C0412.svs	CHOL	Cholangiocarcinoma	c22.1	8160/3	TCGA-W5-AA2R	TCGA-W5-AA2R-01A	Primary Tumor
TCGA-W5-AA2R-11A-01-TS1.32EE025C-FFAD-4ED0-8D0E-8BCDC0FA44A9.svs	CHOL	Cholangiocarcinoma	c22.1	8160/3	TCGA-W5-AA2R	TCGA-W5-AA2R-11A	Solid Tissue Normal
TCGA-W5-AA2U-01A-01-TS1.62A11EF4-41F3-4F13-A408-20D1BCB6DED8.svs	CHOL	Cholangiocarcinoma	c22.1	8160/3	TCGA-W5-AA2U	TCGA-W5-AA2U-01A	Primary Tumor
TCGA-W5-AA2U-11A-01-TS1.316AF912-A850-4280-BE94-4D5CA1517468.svs	CHOL	Cholangiocarcinoma	c22.1	8160/3	TCGA-W5-AA2U	TCGA-W5-AA2U-11A	Solid Tissue Normal
TCGA-W5-AA2X-01A-01-TS1.C8860CDC-4358-4ED6-839A-E551BD2CBC21.svs	CHOL	Cholangiocarcinoma	c24.0	8160/3	TCGA-W5-AA2X	TCGA-W5-AA2X-01A	Primary Tumor
TCGA-W5-AA2X-11A-01-TSA.E81ED3CE-0609-40EF-BAB9-831BCC1880CE.svs	CHOL	Cholangiocarcinoma	c24.0	8160/3	TCGA-W5-AA2X	TCGA-W5-AA2X-11A	Solid Tissue Normal
TCGA-W5-AA30-01A-03-TS3.43CEE268-44B1-49C6-AA78-0EFC959FEE72.svs	CHOL	Cholangiocarcinoma	c22.1	8160/3	TCGA-W5-AA30	TCGA-W5-AA30-01A	Primary Tumor
TCGA-W5-AA30-11A-01-TSA.21DF9099-AB85-42F2-8027-4233D1308300.svs	CHOL	Cholangiocarcinoma	c22.1	8160/3	TCGA-W5-AA30	TCGA-W5-AA30-11A	Solid Tissue Normal
TCGA-W5-AA31-01A-01-TS1.E821D3A3-4E10-4336-9E5D-8D8FEE937B9B.svs	CHOL	Cholangiocarcinoma	c22.1	8160/3	TCGA-W5-AA31	TCGA-W5-AA31-01A	Primary Tumor
TCGA-W5-AA31-11A-01-TS1.DDD15A26-27AE-4C72-AB59-5F8DFD3346B2.svs	CHOL	Cholangiocarcinoma	c22.1	8160/3	TCGA-W5-AA31	TCGA-W5-AA31-11A	Solid Tissue Normal
TCGA-W5-AA34-01A-01-TS1.F296E1B4-AC9C-4145-B473-0AE2FAF71B06.svs	CHOL	Cholangiocarcinoma	c22.1	8160/3	TCGA-W5-AA34	TCGA-W5-AA34-01A	Primary Tumor
TCGA-W5-AA34-11A-01-TSA.273F93C0-D071-48F0-8EF8-94C86EC75A68.svs	CHOL	Cholangiocarcinoma	c22.1	8160/3	TCGA-W5-AA34	TCGA-W5-AA34-11A	Solid Tissue Normal
TCGA-ZU-A8S4-01A-01-TS1.741B0E52-9B2F-477E-ABA6-763B452D8985.svs	CHOL	Cholangiocarcinoma	c22.1	8160/3	TCGA-ZU-A8S4	TCGA-ZU-A8S4-01A	Primary Tumor
TCGA-ZU-A8S4-11A-01-TS1.D600B84A-256E-49B6-B88B-A17CB1F20CAD.svs	CHOL	Cholangiocarcinoma	c22.1	8160/3	TCGA-ZU-A8S4	TCGA-ZU-A8S4-11A	Solid Tissue Normal
TCGA-A6-2671-01A-01-BS1.2aff694f-fd2f-4f61-b97e-e7346b2c77fa.svs	COAD	Colon Adenocarcinoma	c18.7	8140/3	TCGA-A6-2671	TCGA-A6-2671-01A	Primary Tumor
TCGA-A6-2671-01A-01-TS1.79a30fac-81ad-4c1f-8a1f-5e649afe275d.svs	COAD	Colon Adenocarcinoma	c18.7	8140/3	TCGA-A6-2671	TCGA-A6-2671-01A	Primary Tumor
TCGA-A6-2671-11A-01-TS1.f8122238-e900-407d-b9f8-a1d7ba677bb0.svs	COAD	Colon Adenocarcinoma	c18.7	8140/3	TCGA-A6-2671	TCGA-A6-2671-11A	Solid Tissue Normal
TCGA-A6-2675-01A-01-BS1.1ae33744-aaf8-4358-9014-efb21121a961.svs	COAD	Colon Adenocarcinoma	c18.7	8140/3	TCGA-A6-2675	TCGA-A6-2675-01A	Primary Tumor
TCGA-A6-2675-01A-02-BS2.a9e138ec-4dc0-4dd5-a581-61b2aafcf274.svs	COAD	Colon Adenocarcinoma	c18.7	8140/3	TCGA-A6-2675	TCGA-A6-2675-01A	Primary Tumor
TCGA-A6-2675-11A-01-TS1.58e6f457-c41e-4d62-ab99-94d5f8efab83.svs	COAD	Colon Adenocarcinoma	c18.7	8140/3	TCGA-A6-2675	TCGA-A6-2675-11A	Solid Tissue Normal
TCGA-A6-2678-01A-01-BS1.94039d71-9104-4012-9038-76b19560725f.svs	COAD	Colon Adenocarcinoma	c18.4	8140/3	TCGA-A6-2678	TCGA-A6-2678-01A	Primary Tumor
TCGA-A6-2678-01A-01-TS1.74cade3f-41fd-4358-a6a5-25f779b201dc.svs	COAD	Colon Adenocarcinoma	c18.4	8140/3	TCGA-A6-2678	TCGA-A6-2678-01A	Primary Tumor
TCGA-A6-2678-11A-01-TS1.5a5a17ec-30d4-404a-a0a7-d8a9eeadc127.svs	COAD	Colon Adenocarcinoma	c18.4	8140/3	TCGA-A6-2678	TCGA-A6-2678-11A	Solid Tissue Normal
TCGA-A6-2679-01A-01-BS1.2a184efa-dbdc-4a1e-8a5a-aa761f4aa848.svs	COAD	Colon Adenocarcinoma	c18.2	8140/3	TCGA-A6-2679	TCGA-A6-2679-01A	Primary Tumor
TCGA-A6-2679-01A-02-BS2.f34d3f79-d036-468e-a488-20be2d61073a.svs	COAD	Colon Adenocarcinoma	c18.2	8140/3	TCGA-A6-2679	TCGA-A6-2679-01A	Primary Tumor
TCGA-A6-2679-11A-01-TS1.da669be7-3686-48dd-a569-0634d631b543.svs	COAD	Colon Adenocarcinoma	c18.2	8140/3	TCGA-A6-2679	TCGA-A6-2679-11A	Solid Tissue Normal
TCGA-A6-2680-01A-01-BS1.01a50346-1cce-4bc4-9e00-a46c03d9a550.svs	COAD	Colon Adenocarcinoma	c18.3	8140/3	TCGA-A6-2680	TCGA-A6-2680-01A	Primary Tumor
TCGA-A6-2680-01A-01-TS1.faab1630-04bd-49ad-9f20-d69e6b778d60.svs	COAD	Colon Adenocarcinoma	c18.3	8140/3	TCGA-A6-2680	TCGA-A6-2680-01A	Primary Tumor
TCGA-A6-2680-11A-01-TS1.b35e0452-5097-4558-a5f3-ffa7c08c47b0.svs	COAD	Colon Adenocarcinoma	c18.3	8140/3	TCGA-A6-2680	TCGA-A6-2680-11A	Solid Tissue Normal
TCGA-A6-2682-01A-01-BS1.edea8316-51c4-440c-b915-61bbe48741e1.svs	COAD	Colon Adenocarcinoma	c18.9	8140/3	TCGA-A6-2682	TCGA-A6-2682-01A	Primary Tumor
TCGA-A6-2682-01A-01-TS1.31a3cb2c-2afa-4469-83a5-47db8ec54238.svs	COAD	Colon Adenocarcinoma	c18.9	8140/3	TCGA-A6-2682	TCGA-A6-2682-01A	Primary Tumor
TCGA-A6-2682-11A-01-TS1.1d712478-2b28-4241-bcec-f337d8112446.svs	COAD	Colon Adenocarcinoma	c18.9	8140/3	TCGA-A6-2682	TCGA-A6-2682-11A	Solid Tissue Normal
TCGA-A6-2683-01A-01-BS1.29a7562c-65a1-43b7-8d81-27cfb1f56726.svs	COAD	Colon Adenocarcinoma	c18.2	8140/3	TCGA-A6-2683	TCGA-A6-2683-01A	Primary Tumor
TCGA-A6-2683-01A-01-TS1.9cf6e4c7-9b9f-4810-8dc6-143f71280c7a.svs	COAD	Colon Adenocarcinoma	c18.2	8140/3	TCGA-A6-2683	TCGA-A6-2683-01A	Primary Tumor
TCGA-A6-2683-11A-01-TS1.9750a80d-ed19-4baa-b0eb-8f3a77b66b00.svs	COAD	Colon Adenocarcinoma	c18.2	8140/3	TCGA-A6-2683	TCGA-A6-2683-11A	Solid Tissue Normal
TCGA-A6-2684-01A-01-BS1.4092f77a-3c19-4479-96dc-d6ff90f8fdde.svs	COAD	Colon Adenocarcinoma	c18.9	8140/3	TCGA-A6-2684	TCGA-A6-2684-01A	Primary Tumor
TCGA-A6-2684-01A-01-TS1.d112a98e-508a-4cec-a139-b06a1031aa2f.svs	COAD	Colon Adenocarcinoma	c18.9	8140/3	TCGA-A6-2684	TCGA-A6-2684-01A	Primary Tumor
TCGA-A6-2684-01C-07-BS7.CBE66472-2867-4D01-AEEC-4DEF005E980D.svs	COAD	Colon Adenocarcinoma	c18.9	8140/3	TCGA-A6-2684	TCGA-A6-2684-01C	Primary Tumor
TCGA-A6-2684-01C-08-BS8.981D2609-A2D8-4573-B704-5711D132ABCD.svs	COAD	Colon Adenocarcinoma	c18.9	8140/3	TCGA-A6-2684	TCGA-A6-2684-01C	Primary Tumor
TCGA-A6-2684-11A-01-TS1.373c2bcf-43e7-4862-ad25-27319410fa23.svs	COAD	Colon Adenocarcinoma	c18.9	8140/3	TCGA-A6-2684	TCGA-A6-2684-11A	Solid Tissue Normal
TCGA-A6-2685-01A-01-BS1.879c78e1-fd95-489b-86b7-25230677cf45.svs	COAD	Colon Adenocarcinoma	c18.9	8140/3	TCGA-A6-2685	TCGA-A6-2685-01A	Primary Tumor
TCGA-A6-2685-01A-01-TS1.907e1fbe-df61-4e45-af24-b5afe09d854c.svs	COAD	Colon Adenocarcinoma	c18.9	8140/3	TCGA-A6-2685	TCGA-A6-2685-01A	Primary Tumor
TCGA-A6-2685-11A-01-TS1.76b18da0-1d51-44a1-8ac7-3024404cbc1a.svs	COAD	Colon Adenocarcinoma	c18.9	8140/3	TCGA-A6-2685	TCGA-A6-2685-11A	Solid Tissue Normal
TCGA-A6-2686-01A-01-BS1.2a175b18-8e1e-47c3-a588-37e48bd67ae8.svs	COAD	Colon Adenocarcinoma	c18.9	8140/3	TCGA-A6-2686	TCGA-A6-2686-01A	Primary Tumor
TCGA-A6-2686-01A-01-TS1.00e23c17-9cee-4a80-8965-94ffea91864f.svs	COAD	Colon Adenocarcinoma	c18.9	8140/3	TCGA-A6-2686	TCGA-A6-2686-01A	Primary Tumor
TCGA-A6-2686-11A-01-TS1.24ec13e0-fc36-47bc-97f6-0bfdadae2387.svs	COAD	Colon Adenocarcinoma	c18.9	8140/3	TCGA-A6-2686	TCGA-A6-2686-11A	Solid Tissue Normal
TCGA-A6-5659-01A-01-BS1.68fc1dd8-b1fd-451b-95ba-ec402bfb84b6.svs	COAD	Colon Adenocarcinoma	c18.2	8140/3	TCGA-A6-5659	TCGA-A6-5659-01A	Primary Tumor
TCGA-A6-5659-01A-01-TS1.dbb4f3d2-3b68-4642-a4ef-c168571f807e.svs	COAD	Colon Adenocarcinoma	c18.2	8140/3	TCGA-A6-5659	TCGA-A6-5659-01A	Primary Tumor
TCGA-A6-5659-01B-03-BS3.D77C3B01-5D98-43AE-AA4C-FB1C3C5EA0A8.svs	COAD	Colon Adenocarcinoma	c18.2	8140/3	TCGA-A6-5659	TCGA-A6-5659-01B	Primary Tumor
TCGA-A6-5659-01B-04-BS4.3557F6B1-2DB8-48FA-87A0-86B293BA9FFC.svs	COAD	Colon Adenocarcinoma	c18.2	8140/3	TCGA-A6-5659	TCGA-A6-5659-01B	Primary Tumor
TCGA-A6-5659-11A-01-TS1.d1a844c4-de66-4210-9201-8b74b14fea32.svs	COAD	Colon Adenocarcinoma	c18.2	8140/3	TCGA-A6-5659	TCGA-A6-5659-11A	Solid Tissue Normal
TCGA-A6-5662-01A-01-BS1.e50a0ee6-4599-4738-abe5-489d84594753.svs	COAD	Colon Adenocarcinoma	c18.5	8140/3	TCGA-A6-5662	TCGA-A6-5662-01A	Primary Tumor
TCGA-A6-5662-01A-01-TS1.cce7d78e-caaf-4372-bf7b-bbae7c1781f9.svs	COAD	Colon Adenocarcinoma	c18.5	8140/3	TCGA-A6-5662	TCGA-A6-5662-01A	Primary Tumor
TCGA-A6-5662-11A-01-TS1.57afa42e-f14c-482a-a294-91db187a4eb4.svs	COAD	Colon Adenocarcinoma	c18.5	8140/3	TCGA-A6-5662	TCGA-A6-5662-11A	Solid Tissue Normal
TCGA-A6-5665-01A-01-BS1.c4a8294c-9a06-4981-9d2c-2539557e6c8e.svs	COAD	Colon Adenocarcinoma	c18.2	8140/3	TCGA-A6-5665	TCGA-A6-5665-01A	Primary Tumor
TCGA-A6-5665-01A-01-TS1.920586c4-3ad8-4b0a-9042-814b98a42e33.svs	COAD	Colon Adenocarcinoma	c18.2	8140/3	TCGA-A6-5665	TCGA-A6-5665-01A	Primary Tumor
TCGA-A6-5665-11A-01-TS1.c0403633-10ec-4131-9c03-fd67c30ac5a7.svs	COAD	Colon Adenocarcinoma	c18.2	8140/3	TCGA-A6-5665	TCGA-A6-5665-11A	Solid Tissue Normal
TCGA-A6-5667-01A-01-BS1.ac7f2cc1-235c-4a70-9ee0-76e46d7f42b9.svs	COAD	Colon Adenocarcinoma	c18.7	8140/3	TCGA-A6-5667	TCGA-A6-5667-01A	Primary Tumor
TCGA-A6-5667-11A-01-TS1.7e4e62eb-69ab-4198-9a39-e159190fbe71.svs	COAD	Colon Adenocarcinoma	c18.7	8140/3	TCGA-A6-5667	TCGA-A6-5667-11A	Solid Tissue Normal
TCGA-AA-3489-01A-01-BS1.80b02d1c-c054-4768-935e-7af3cb74563f.svs	COAD	Colon Adenocarcinoma	c18.9	8140/3	TCGA-AA-3489	TCGA-AA-3489-01A	Primary Tumor
TCGA-AA-3489-01A-02-BS2.91326319-4cbb-4520-a06e-7ead1ee4fc92.svs	COAD	Colon Adenocarcinoma	c18.9	8140/3	TCGA-AA-3489	TCGA-AA-3489-01A	Primary Tumor
TCGA-AA-3489-11A-01-TS1.1ebabf26-ffdf-436b-82d7-1701d113da2a.svs	COAD	Colon Adenocarcinoma	c18.9	8140/3	TCGA-AA-3489	TCGA-AA-3489-11A	Solid Tissue Normal
TCGA-AA-3496-01A-01-BS1.d1f79702-bd8f-48a0-ae33-dd7329e06dce.svs	COAD	Colon Adenocarcinoma	c18.2	8140/3	TCGA-AA-3496	TCGA-AA-3496-01A	Primary Tumor
TCGA-AA-3496-01A-02-BS2.a1d5051e-bbb0-47bd-aa6b-7922dc8bdb1f.svs	COAD	Colon Adenocarcinoma	c18.2	8140/3	TCGA-AA-3496	TCGA-AA-3496-01A	Primary Tumor
TCGA-AA-3496-11A-01-TS1.46bbaeba-bf6a-4082-9dd2-d88491639fc9.svs	COAD	Colon Adenocarcinoma	c18.2	8140/3	TCGA-AA-3496	TCGA-AA-3496-11A	Solid Tissue Normal
TCGA-AA-3511-01A-01-BS1.3290b921-43d6-44d6-b834-5787c8f5dd6a.svs	COAD	Colon Adenocarcinoma	c18.9	8140/3	TCGA-AA-3511	TCGA-AA-3511-01A	Primary Tumor
TCGA-AA-3511-01A-02-BS2.62007e3d-31d3-4050-b9b5-89409559acc0.svs	COAD	Colon Adenocarcinoma	c18.9	8140/3	TCGA-AA-3511	TCGA-AA-3511-01A	Primary Tumor
TCGA-AA-3511-11A-01-TS1.d4579cf2-9291-4a98-ac6a-21507b5cc161.svs	COAD	Colon Adenocarcinoma	c18.9	8140/3	TCGA-AA-3511	TCGA-AA-3511-11A	Solid Tissue Normal
TCGA-AA-3514-01A-01-BS1.6ba3cd6f-4d50-40c7-b81d-f8c420e17597.svs	COAD	Colon Adenocarcinoma	c18.9	8140/3	TCGA-AA-3514	TCGA-AA-3514-01A	Primary Tumor
TCGA-AA-3514-01A-02-BS2.40fe9da9-c933-4910-a2d9-06a683181d0c.svs	COAD	Colon Adenocarcinoma	c18.9	8140/3	TCGA-AA-3514	TCGA-AA-3514-01A	Primary Tumor
TCGA-AA-3514-11A-01-TS1.161c942b-dd3a-402b-8a92-8e66516e102d.svs	COAD	Colon Adenocarcinoma	c18.9	8140/3	TCGA-AA-3514	TCGA-AA-3514-11A	Solid Tissue Normal
TCGA-AA-3516-01A-01-BS1.2f36d15e-4064-41b5-8f60-406557242b61.svs	COAD	Colon Adenocarcinoma	c18.9	8480/3	TCGA-AA-3516	TCGA-AA-3516-01A	Primary Tumor
TCGA-AA-3516-01A-02-BS2.ed95686a-03b4-4151-a42f-ef0ee44e5840.svs	COAD	Colon Adenocarcinoma	c18.9	8480/3	TCGA-AA-3516	TCGA-AA-3516-01A	Primary Tumor
TCGA-AA-3516-11A-01-TS1.5adf75f8-2fda-4389-a137-6a159541f16c.svs	COAD	Colon Adenocarcinoma	c18.9	8480/3	TCGA-AA-3516	TCGA-AA-3516-11A	Solid Tissue Normal
TCGA-AA-3517-01A-01-BS1.d5e7c970-c7e2-4770-b598-ae763cb7b689.svs	COAD	Colon Adenocarcinoma	c18.9	8140/3	TCGA-AA-3517	TCGA-AA-3517-01A	Primary Tumor
TCGA-AA-3517-01A-01-TS1.0f7ff349-2fc5-48fd-a8a8-6eb74a23ee26.svs	COAD	Colon Adenocarcinoma	c18.9	8140/3	TCGA-AA-3517	TCGA-AA-3517-01A	Primary Tumor
TCGA-AA-3517-11A-01-TS1.b2204d3a-816b-48f0-97eb-1e64c8219214.svs	COAD	Colon Adenocarcinoma	c18.9	8140/3	TCGA-AA-3517	TCGA-AA-3517-11A	Solid Tissue Normal
TCGA-AA-3518-01A-01-BS1.9713a8ec-3319-4f91-9a8c-6635a4ac414e.svs	COAD	Colon Adenocarcinoma	c18.0	8140/3	TCGA-AA-3518	TCGA-AA-3518-01A	Primary Tumor
TCGA-AA-3518-01A-02-BS2.01bd0e42-1a18-4989-8763-eec89a7b9199.svs	COAD	Colon Adenocarcinoma	c18.0	8140/3	TCGA-AA-3518	TCGA-AA-3518-01A	Primary Tumor
TCGA-AA-3518-11A-01-TS1.e323dc2a-d2a6-4e7a-86d4-265943170a71.svs	COAD	Colon Adenocarcinoma	c18.0	8140/3	TCGA-AA-3518	TCGA-AA-3518-11A	Solid Tissue Normal
TCGA-AA-3520-01A-01-BS1.5e44e736-a5ec-475e-bcef-92a69b4cf6a6.svs	COAD	Colon Adenocarcinoma	c18.2	8140/3	TCGA-AA-3520	TCGA-AA-3520-01A	Primary Tumor
TCGA-AA-3520-01A-01-TS1.eae96cf9-46e2-4eb0-b43f-15bcd3337d0b.svs	COAD	Colon Adenocarcinoma	c18.2	8140/3	TCGA-AA-3520	TCGA-AA-3520-01A	Primary Tumor
TCGA-AA-3520-11A-01-TS1.bcc77fff-707e-4bda-8bdd-ca31bdf777bf.svs	COAD	Colon Adenocarcinoma	c18.2	8140/3	TCGA-AA-3520	TCGA-AA-3520-11A	Solid Tissue Normal
TCGA-AA-3522-01A-01-BS1.da130661-e1ff-45e8-b68e-f15b89879713.svs	COAD	Colon Adenocarcinoma	c18.2	8140/3	TCGA-AA-3522	TCGA-AA-3522-01A	Primary Tumor
TCGA-AA-3522-01A-01-TS1.4bd571fb-9fb2-4809-b293-224e983590f8.svs	COAD	Colon Adenocarcinoma	c18.2	8140/3	TCGA-AA-3522	TCGA-AA-3522-01A	Primary Tumor
TCGA-AA-3522-11A-01-TS1.b24118e7-0d4f-4222-920c-e8be2b0adec2.svs	COAD	Colon Adenocarcinoma	c18.2	8140/3	TCGA-AA-3522	TCGA-AA-3522-11A	Solid Tissue Normal
TCGA-AA-3525-01A-01-BS1.b838a9b9-63b7-4e13-af31-08fab8776d50.svs	COAD	Colon Adenocarcinoma	c18.2	8140/3	TCGA-AA-3525	TCGA-AA-3525-01A	Primary Tumor
TCGA-AA-3525-01A-02-BS2.6e76b1da-12c5-423f-92ec-47a02afec158.svs	COAD	Colon Adenocarcinoma	c18.2	8140/3	TCGA-AA-3525	TCGA-AA-3525-01A	Primary Tumor
TCGA-AA-3525-11A-01-TS1.2c2b314d-eeb2-42dd-92b7-952269a5ddad.svs	COAD	Colon Adenocarcinoma	c18.2	8140/3	TCGA-AA-3525	TCGA-AA-3525-11A	Solid Tissue Normal
TCGA-AA-3527-01A-01-BS1.5aa0bd9a-172a-4109-81e2-5293fba47e7c.svs	COAD	Colon Adenocarcinoma	c18.2	8140/3	TCGA-AA-3527	TCGA-AA-3527-01A	Primary Tumor
TCGA-AA-3527-01A-01-TS1.612d33b3-569d-4ea0-9dd2-f08a1ba61707.svs	COAD	Colon Adenocarcinoma	c18.2	8140/3	TCGA-AA-3527	TCGA-AA-3527-01A	Primary Tumor
TCGA-AA-3527-11A-01-TS1.d19964ab-f1f0-41ba-bb83-e68f7fca2420.svs	COAD	Colon Adenocarcinoma	c18.2	8140/3	TCGA-AA-3527	TCGA-AA-3527-11A	Solid Tissue Normal
TCGA-AA-3531-01A-01-BS1.5072aa93-b14b-4fb4-891e-a1cc0b2910db.svs	COAD	Colon Adenocarcinoma	c18.7	8140/3	TCGA-AA-3531	TCGA-AA-3531-01A	Primary Tumor
TCGA-AA-3531-01A-01-TS1.2748e675-d0f4-44b9-8073-82fd83785c6f.svs	COAD	Colon Adenocarcinoma	c18.7	8140/3	TCGA-AA-3531	TCGA-AA-3531-01A	Primary Tumor
TCGA-AA-3531-11A-01-TS1.7671ed97-98f6-40b8-aaab-92d36cc69a6e.svs	COAD	Colon Adenocarcinoma	c18.7	8140/3	TCGA-AA-3531	TCGA-AA-3531-11A	Solid Tissue Normal
TCGA-AA-3534-01A-01-BS1.ae54ab05-a85c-4bef-a5cc-d70e5d9adb73.svs	COAD	Colon Adenocarcinoma	c18.2	8140/3	TCGA-AA-3534	TCGA-AA-3534-01A	Primary Tumor
TCGA-AA-3534-01A-01-TS1.a5a5153f-13ce-48b4-9549-2fcad278dcc5.svs	COAD	Colon Adenocarcinoma	c18.2	8140/3	TCGA-AA-3534	TCGA-AA-3534-01A	Primary Tumor
TCGA-AA-3534-11A-01-TS1.ddc817cf-139a-45ae-bac1-7935c9400583.svs	COAD	Colon Adenocarcinoma	c18.2	8140/3	TCGA-AA-3534	TCGA-AA-3534-11A	Solid Tissue Normal
TCGA-AA-3655-01A-01-BS1.49dfbd65-cf66-40fe-b2b4-3b663a52d93c.svs	COAD	Colon Adenocarcinoma	c18.7	8140/3	TCGA-AA-3655	TCGA-AA-3655-01A	Primary Tumor
TCGA-AA-3655-01A-02-BS2.4ad7c4bb-912a-4549-9c6b-6072bb48e5d4.svs	COAD	Colon Adenocarcinoma	c18.7	8140/3	TCGA-AA-3655	TCGA-AA-3655-01A	Primary Tumor
TCGA-AA-3655-11A-01-TS1.2046b9c5-3286-4b10-84be-a94d9ff45f63.svs	COAD	Colon Adenocarcinoma	c18.7	8140/3	TCGA-AA-3655	TCGA-AA-3655-11A	Solid Tissue Normal
TCGA-AA-3660-01A-01-BS1.9ed0f013-8565-4efd-bf2e-8d4444322190.svs	COAD	Colon Adenocarcinoma	c18.9	8140/3	TCGA-AA-3660	TCGA-AA-3660-01A	Primary Tumor
TCGA-AA-3660-01A-01-TS1.3166f2b2-3225-495c-afb8-3cca688f020d.svs	COAD	Colon Adenocarcinoma	c18.9	8140/3	TCGA-AA-3660	TCGA-AA-3660-01A	Primary Tumor
TCGA-AA-3660-11A-01-TS1.1d062562-400f-4a83-b7ac-f4ae82752432.svs	COAD	Colon Adenocarcinoma	c18.9	8140/3	TCGA-AA-3660	TCGA-AA-3660-11A	Solid Tissue Normal
TCGA-AA-3662-01A-01-BS1.f0f7b620-f0c9-4129-a971-44e988ffa7d1.svs	COAD	Colon Adenocarcinoma	c18.9	8140/3	TCGA-AA-3662	TCGA-AA-3662-01A	Primary Tumor
TCGA-AA-3662-01A-01-TS1.6c6a75ae-d728-48e5-b38d-784493e0648a.svs	COAD	Colon Adenocarcinoma	c18.9	8140/3	TCGA-AA-3662	TCGA-AA-3662-01A	Primary Tumor
TCGA-AA-3662-11A-01-TS1.23ca7378-a08a-41c6-aba3-c5fb9201498a.svs	COAD	Colon Adenocarcinoma	c18.9	8140/3	TCGA-AA-3662	TCGA-AA-3662-11A	Solid Tissue Normal
TCGA-AA-3663-01A-01-BS1.29369de3-d3c2-4712-a8d0-aef23b9eaadc.svs	COAD	Colon Adenocarcinoma	c18.0	8140/3	TCGA-AA-3663	TCGA-AA-3663-01A	Primary Tumor
TCGA-AA-3663-01A-01-TS1.9611a946-c783-4e5a-a9b6-1d348fa59239.svs	COAD	Colon Adenocarcinoma	c18.0	8140/3	TCGA-AA-3663	TCGA-AA-3663-01A	Primary Tumor
TCGA-AA-3663-11A-01-TS1.983b7ec9-1eeb-4732-a6ad-fa7953a89bf2.svs	COAD	Colon Adenocarcinoma	c18.0	8140/3	TCGA-AA-3663	TCGA-AA-3663-11A	Solid Tissue Normal
TCGA-AA-3697-01A-01-BS1.9c88d9d4-4871-44da-bf4e-f6ade92a0b11.svs	COAD	Colon Adenocarcinoma	c18.9	8140/3	TCGA-AA-3697	TCGA-AA-3697-01A	Primary Tumor
TCGA-AA-3697-01A-01-TS1.d6c6cc5a-2912-48a3-9b0e-411d70371467.svs	COAD	Colon Adenocarcinoma	c18.9	8140/3	TCGA-AA-3697	TCGA-AA-3697-01A	Primary Tumor
TCGA-AA-3697-11A-01-TS1.52602617-72db-420f-9524-c6d8e7ab257e.svs	COAD	Colon Adenocarcinoma	c18.9	8140/3	TCGA-AA-3697	TCGA-AA-3697-11A	Solid Tissue Normal
TCGA-AA-3712-01A-01-BS1.0eaed30d-e80c-4651-a066-75fc74fd06d0.svs	COAD	Colon Adenocarcinoma	c18.6	8140/3	TCGA-AA-3712	TCGA-AA-3712-01A	Primary Tumor
TCGA-AA-3712-01A-02-BS2.fa7f8888-cb7c-4d4c-9608-c3eff2960c73.svs	COAD	Colon Adenocarcinoma	c18.6	8140/3	TCGA-AA-3712	TCGA-AA-3712-01A	Primary Tumor
TCGA-AA-3712-11A-01-TS1.eb708abe-3410-45a3-8ad6-33e4f62dba93.svs	COAD	Colon Adenocarcinoma	c18.6	8140/3	TCGA-AA-3712	TCGA-AA-3712-11A	Solid Tissue Normal
TCGA-AA-3713-01A-01-BS1.7b41e682-7a61-4e42-bcac-932a9aa0b2c0.svs	COAD	Colon Adenocarcinoma	c18.9	8140/3	TCGA-AA-3713	TCGA-AA-3713-01A	Primary Tumor
TCGA-AA-3713-01A-02-BS2.17000e1b-ae01-4c65-a22f-8246f942fee7.svs	COAD	Colon Adenocarcinoma	c18.9	8140/3	TCGA-AA-3713	TCGA-AA-3713-01A	Primary Tumor
TCGA-AA-3713-11A-01-TS1.bdfd32d4-af93-49e9-add0-678cf5432eae.svs	COAD	Colon Adenocarcinoma	c18.9	8140/3	TCGA-AA-3713	TCGA-AA-3713-11A	Solid Tissue Normal
TCGA-AZ-6598-01A-01-BS1.5e2ccbdb-4180-488b-ae4d-8a45cc2a0ff0.svs	COAD	Colon Adenocarcinoma	c18.2	8140/3	TCGA-AZ-6598	TCGA-AZ-6598-01A	Primary Tumor
TCGA-AZ-6598-01A-01-TS1.9ac5e30c-4d1d-4284-b793-04c9587c8415.svs	COAD	Colon Adenocarcinoma	c18.2	8140/3	TCGA-AZ-6598	TCGA-AZ-6598-01A	Primary Tumor
TCGA-AZ-6598-11A-01-TS1.e8657fd7-2bfc-42cd-95c3-b63a7d68dfe1.svs	COAD	Colon Adenocarcinoma	c18.2	8140/3	TCGA-AZ-6598	TCGA-AZ-6598-11A	Solid Tissue Normal
TCGA-AZ-6599-01A-01-BS1.eaca8ac9-2c57-4631-a96f-e58540ae8f01.svs	COAD	Colon Adenocarcinoma	c18.0	8140/3	TCGA-AZ-6599	TCGA-AZ-6599-01A	Primary Tumor
TCGA-AZ-6599-01A-01-TS1.97e6dd36-0ece-4a31-8af5-bac951d79ad1.svs	COAD	Colon Adenocarcinoma	c18.0	8140/3	TCGA-AZ-6599	TCGA-AZ-6599-01A	Primary Tumor
TCGA-AZ-6599-11A-01-TS1.1661031b-85e0-4050-bfdc-34aa334ec820.svs	COAD	Colon Adenocarcinoma	c18.0	8140/3	TCGA-AZ-6599	TCGA-AZ-6599-11A	Solid Tissue Normal
TCGA-AZ-6600-01A-01-BS1.5c772252-6a7b-4165-b59f-ae4212a70e5d.svs	COAD	Colon Adenocarcinoma	c18.2	8140/3	TCGA-AZ-6600	TCGA-AZ-6600-01A	Primary Tumor
TCGA-AZ-6600-01A-01-TS1.e0060ae0-db72-44b8-b780-b1abce5bfcb5.svs	COAD	Colon Adenocarcinoma	c18.2	8140/3	TCGA-AZ-6600	TCGA-AZ-6600-01A	Primary Tumor
TCGA-AZ-6600-11A-01-TS1.e0b52060-f51f-4bc9-8565-2093c12fa5f0.svs	COAD	Colon Adenocarcinoma	c18.2	8140/3	TCGA-AZ-6600	TCGA-AZ-6600-11A	Solid Tissue Normal
TCGA-AZ-6601-01A-01-BS1.07de732f-f172-446d-b87b-249995224c22.svs	COAD	Colon Adenocarcinoma	c18.7	8140/3	TCGA-AZ-6601	TCGA-AZ-6601-01A	Primary Tumor
TCGA-AZ-6601-01A-01-TS1.24c3239f-dfec-40e7-a9cf-782be535b998.svs	COAD	Colon Adenocarcinoma	c18.7	8140/3	TCGA-AZ-6601	TCGA-AZ-6601-01A	Primary Tumor
TCGA-AZ-6601-11A-01-TS1.ecbf5417-4662-4f06-9214-1717777de41f.svs	COAD	Colon Adenocarcinoma	c18.7	8140/3	TCGA-AZ-6601	TCGA-AZ-6601-11A	Solid Tissue Normal
TCGA-AZ-6603-01A-01-BS1.6e9202f9-7986-41c0-8bb0-0d81e97ebd60.svs	COAD	Colon Adenocarcinoma	c18.7	8140/3	TCGA-AZ-6603	TCGA-AZ-6603-01A	Primary Tumor
TCGA-AZ-6603-01A-01-TS1.980f8750-f6ee-4983-84ab-235fd565759b.svs	COAD	Colon Adenocarcinoma	c18.7	8140/3	TCGA-AZ-6603	TCGA-AZ-6603-01A	Primary Tumor
TCGA-AZ-6603-11A-01-TS1.b2342be2-b606-41fc-b226-411a09b36db1.svs	COAD	Colon Adenocarcinoma	c18.7	8140/3	TCGA-AZ-6603	TCGA-AZ-6603-11A	Solid Tissue Normal
TCGA-AZ-6605-01A-01-BS1.c46d9d44-ee99-4bab-9450-6783def02588.svs	COAD	Colon Adenocarcinoma	c18.2	8140/3	TCGA-AZ-6605	TCGA-AZ-6605-01A	Primary Tumor
TCGA-AZ-6605-01A-01-TS1.10873598-d3aa-497a-9b92-afb6af123e32.svs	COAD	Colon Adenocarcinoma	c18.2	8140/3	TCGA-AZ-6605	TCGA-AZ-6605-01A	Primary Tumor
TCGA-AZ-6605-11A-01-TS1.547eaae8-84a5-4700-9642-328e0b90488b.svs	COAD	Colon Adenocarcinoma	c18.2	8140/3	TCGA-AZ-6605	TCGA-AZ-6605-11A	Solid Tissue Normal
TCGA-F4-6704-01A-01-BS1.51a400b4-3415-4675-a41a-5560f5f665e8.svs	COAD	Colon Adenocarcinoma	c18.7	8480/3	TCGA-F4-6704	TCGA-F4-6704-01A	Primary Tumor
TCGA-F4-6704-01A-01-TS1.10aba388-7bb8-4ec2-bd99-71cc3f91b583.svs	COAD	Colon Adenocarcinoma	c18.7	8480/3	TCGA-F4-6704	TCGA-F4-6704-01A	Primary Tumor
TCGA-F4-6704-11A-01-TS1.eb9ec5ff-6864-463e-b3e9-f6b503a6ce5f.svs	COAD	Colon Adenocarcinoma	c18.7	8480/3	TCGA-F4-6704	TCGA-F4-6704-11A	Solid Tissue Normal
TCGA-IC-A6RE-01A-01-TS1.D0D8B84F-CA23-48BF-89E5-1794ACEA912A.svs	ESCA	Esophageal Carcinoma	c15.5	8140/3	TCGA-IC-A6RE	TCGA-IC-A6RE-01A	Primary Tumor
TCGA-IC-A6RE-11A-01-TS1.A41475CC-31FA-46D4-B94F-180C34333FA4.svs	ESCA	Esophageal Carcinoma	c15.5	8140/3	TCGA-IC-A6RE	TCGA-IC-A6RE-11A	Solid Tissue Normal
TCGA-IC-A6RF-01A-01-TS1.036BAE29-A6BF-4137-BFA5-4AA77358A9D8.svs	ESCA	Esophageal Carcinoma	c15.5	8070/3	TCGA-IC-A6RF	TCGA-IC-A6RF-01A	Primary Tumor
TCGA-IC-A6RF-11A-02-TSB.AFD26B82-2577-48C4-9B90-B8A6B78C3BF7.svs	ESCA	Esophageal Carcinoma	c15.5	8070/3	TCGA-IC-A6RF	TCGA-IC-A6RF-11A	Solid Tissue Normal
TCGA-L5-A43C-01A-01-TSA.395CDCA0-6E7D-48F1-8F6D-2047C829E47E.svs	ESCA	Esophageal Carcinoma	c15.5	8480/3	TCGA-L5-A43C	TCGA-L5-A43C-01A	Primary Tumor
TCGA-L5-A43C-11A-01-TSA.A36208BD-80AF-4C7E-B41E-7D6B312C27F1.svs	ESCA	Esophageal Carcinoma	c15.5	8480/3	TCGA-L5-A43C	TCGA-L5-A43C-11A	Solid Tissue Normal
TCGA-L5-A4OG-01A-01-TS1.4C6C41C5-3152-48AC-90C6-A8D821984231.svs	ESCA	Esophageal Carcinoma	c15.5	8140/3	TCGA-L5-A4OG	TCGA-L5-A4OG-01A	Primary Tumor
TCGA-L5-A4OG-11A-01-TS1.451FCD2D-034A-4D85-88D3-6B25B930DBE6.svs	ESCA	Esophageal Carcinoma	c15.5	8140/3	TCGA-L5-A4OG	TCGA-L5-A4OG-11A	Solid Tissue Normal
TCGA-L5-A4OJ-01A-01-TS1.B2AEEC29-9D15-4602-B8DC-CC4B29BBE70D.svs	ESCA	Esophageal Carcinoma	c15.5	8140/3	TCGA-L5-A4OJ	TCGA-L5-A4OJ-01A	Primary Tumor
TCGA-L5-A4OJ-11A-01-TS1.C2DC9657-D279-4117-9E0C-59BEB14D90FB.svs	ESCA	Esophageal Carcinoma	c15.5	8140/3	TCGA-L5-A4OJ	TCGA-L5-A4OJ-11A	Solid Tissue Normal
TCGA-L5-A4OO-01A-01-TS1.C4ACC568-3D95-4345-9523-24DE5FAE1938.svs	ESCA	Esophageal Carcinoma	c15.5	8140/3	TCGA-L5-A4OO	TCGA-L5-A4OO-01A	Primary Tumor
TCGA-L5-A4OO-11A-01-TS1.C76EADCD-A4E0-4D7C-AAD1-1B96CB06997D.svs	ESCA	Esophageal Carcinoma	c15.5	8140/3	TCGA-L5-A4OO	TCGA-L5-A4OO-11A	Solid Tissue Normal
TCGA-V5-A7RE-01A-01-TS1.4D082043-4E65-4E8A-9E38-F694E3AE9558.svs	ESCA	Esophageal Carcinoma	c15.4	8140/3	TCGA-V5-A7RE	TCGA-V5-A7RE-01A	Primary Tumor
TCGA-V5-A7RE-11A-01-TS1.57401526-EF9E-49AC-8FF6-B4F9652311CE.svs	ESCA	Esophageal Carcinoma	c15.4	8140/3	TCGA-V5-A7RE	TCGA-V5-A7RE-11A	Solid Tissue Normal
TCGA-V5-AASX-01A-01-TS1.0E65F14D-AF31-47A3-9CD1-DEEF104B666A.svs	ESCA	Esophageal Carcinoma	c15.5	8140/3	TCGA-V5-AASX	TCGA-V5-AASX-01A	Primary Tumor
TCGA-V5-AASX-11A-01-TS1.3CF34ACE-18EB-42A3-88E3-5A75686601B2.svs	ESCA	Esophageal Carcinoma	c15.5	8140/3	TCGA-V5-AASX	TCGA-V5-AASX-11A	Solid Tissue Normal
TCGA-CV-6933-01A-01-BS1.2a9a1d03-74e4-4e00-be13-cd4dd432be21.svs	HNSC	Head and Neck Squamous Cell Carcinoma	c02.9	8070/3	TCGA-CV-6933	TCGA-CV-6933-01A	Primary Tumor
TCGA-CV-6933-01A-01-TS1.b6752092-4130-4edf-abac-7bac25c81d04.svs	HNSC	Head and Neck Squamous Cell Carcinoma	c02.9	8070/3	TCGA-CV-6933	TCGA-CV-6933-01A	Primary Tumor
TCGA-CV-6933-11A-01-TS1.a0d5340b-0674-4f8c-a40f-01cef9121cb3.svs	HNSC	Head and Neck Squamous Cell Carcinoma	c02.9	8070/3	TCGA-CV-6933	TCGA-CV-6933-11A	Solid Tissue Normal
TCGA-CV-6934-01A-01-BS1.01c06903-1dc3-419a-bbc2-626a1723bae8.svs	HNSC	Head and Neck Squamous Cell Carcinoma	c02.9	8070/3	TCGA-CV-6934	TCGA-CV-6934-01A	Primary Tumor
TCGA-CV-6934-01A-01-TS1.a00188bd-6cf1-4cdd-831a-ebc3c06ab670.svs	HNSC	Head and Neck Squamous Cell Carcinoma	c02.9	8070/3	TCGA-CV-6934	TCGA-CV-6934-01A	Primary Tumor
TCGA-CV-6934-11A-01-TS1.7fcc7999-41ab-4bbb-bd67-f23736ba0736.svs	HNSC	Head and Neck Squamous Cell Carcinoma	c02.9	8070/3	TCGA-CV-6934	TCGA-CV-6934-11A	Solid Tissue Normal
TCGA-CV-6935-01A-01-BS1.3f1c436e-b919-48f2-9bbc-7de223e1f8ce.svs	HNSC	Head and Neck Squamous Cell Carcinoma	c32.9	8070/3	TCGA-CV-6935	TCGA-CV-6935-01A	Primary Tumor
TCGA-CV-6935-01A-01-TS1.73bfe308-9e28-4160-b7e8-f9519648cdda.svs	HNSC	Head and Neck Squamous Cell Carcinoma	c32.9	8070/3	TCGA-CV-6935	TCGA-CV-6935-01A	Primary Tumor
TCGA-CV-6935-11A-01-TS1.7327f19a-6b84-40e1-a1c8-ee5139386ae8.svs	HNSC	Head and Neck Squamous Cell Carcinoma	c32.9	8070/3	TCGA-CV-6935	TCGA-CV-6935-11A	Solid Tissue Normal
TCGA-CV-6936-01A-01-BS1.d936e3e3-9f60-4f2f-b7ae-1afbad53c0a6.svs	HNSC	Head and Neck Squamous Cell Carcinoma	c04.9	8070/3	TCGA-CV-6936	TCGA-CV-6936-01A	Primary Tumor
TCGA-CV-6936-01A-01-TS1.0b88906d-95de-4cf0-a643-4b730822b740.svs	HNSC	Head and Neck Squamous Cell Carcinoma	c04.9	8070/3	TCGA-CV-6936	TCGA-CV-6936-01A	Primary Tumor
TCGA-CV-6936-11A-01-TS1.58e6a2d2-2905-4e85-a7ee-01578c2d21f4.svs	HNSC	Head and Neck Squamous Cell Carcinoma	c04.9	8070/3	TCGA-CV-6936	TCGA-CV-6936-11A	Solid Tissue Normal
TCGA-CV-6938-01A-01-BS1.1ffdc9b5-ae72-4161-bef8-078569e16cb2.svs	HNSC	Head and Neck Squamous Cell Carcinoma	c14.8	8070/3	TCGA-CV-6938	TCGA-CV-6938-01A	Primary Tumor
TCGA-CV-6938-01A-01-TS1.4fcd179d-2b52-440c-883a-0179657a5122.svs	HNSC	Head and Neck Squamous Cell Carcinoma	c14.8	8070/3	TCGA-CV-6938	TCGA-CV-6938-01A	Primary Tumor
TCGA-CV-6938-11A-01-TS1.924f00bf-eeb9-4e6c-ac61-5ed70f0c1e7c.svs	HNSC	Head and Neck Squamous Cell Carcinoma	c14.8	8070/3	TCGA-CV-6938	TCGA-CV-6938-11A	Solid Tissue Normal
TCGA-CV-6939-01A-01-BS1.fc453466-6aa1-4026-b845-7af4a36c32f4.svs	HNSC	Head and Neck Squamous Cell Carcinoma	c02.9	8070/3	TCGA-CV-6939	TCGA-CV-6939-01A	Primary Tumor
TCGA-CV-6939-01A-01-TS1.158eb502-c461-4a36-8388-7af0a1240894.svs	HNSC	Head and Neck Squamous Cell Carcinoma	c02.9	8070/3	TCGA-CV-6939	TCGA-CV-6939-01A	Primary Tumor
TCGA-CV-6939-11A-01-TS1.5eead0a8-9354-40d7-bb66-a251dee15d86.svs	HNSC	Head and Neck Squamous Cell Carcinoma	c02.9	8070/3	TCGA-CV-6939	TCGA-CV-6939-11A	Solid Tissue Normal
TCGA-CV-6943-01A-01-BS1.eae53251-7d87-41cd-b31f-ee520e033ff4.svs	HNSC	Head and Neck Squamous Cell Carcinoma	c01	8070/3	TCGA-CV-6943	TCGA-CV-6943-01A	Primary Tumor
TCGA-CV-6943-01A-01-TS1.65f1a776-16b6-4487-ab03-e5082a8cd2a1.svs	HNSC	Head and Neck Squamous Cell Carcinoma	c01	8070/3	TCGA-CV-6943	TCGA-CV-6943-01A	Primary Tumor
TCGA-CV-6943-11A-01-TS1.ad563b1e-852c-47a4-b567-f100b701fe93.svs	HNSC	Head and Neck Squamous Cell Carcinoma	c01	8070/3	TCGA-CV-6943	TCGA-CV-6943-11A	Solid Tissue Normal
TCGA-CV-6955-01A-01-BS1.60f45020-5a5d-47f5-8768-917c07aeea1f.svs	HNSC	Head and Neck Squamous Cell Carcinoma	c14.8	8070/3	TCGA-CV-6955	TCGA-CV-6955-01A	Primary Tumor
TCGA-CV-6955-01A-01-TS1.1c2be504-25bd-49f2-891d-cc818910c005.svs	HNSC	Head and Neck Squamous Cell Carcinoma	c14.8	8070/3	TCGA-CV-6955	TCGA-CV-6955-01A	Primary Tumor
TCGA-CV-6955-11A-01-TS1.7d29ab76-ae21-4a98-ad17-f351a325b36b.svs	HNSC	Head and Neck Squamous Cell Carcinoma	c14.8	8070/3	TCGA-CV-6955	TCGA-CV-6955-11A	Solid Tissue Normal
TCGA-CV-6956-01A-01-BS1.8021663a-7482-47ab-9554-5743e2c89765.svs	HNSC	Head and Neck Squamous Cell Carcinoma	c02.9	8070/3	TCGA-CV-6956	TCGA-CV-6956-01A	Primary Tumor
TCGA-CV-6956-11A-01-TS1.cedba2c2-0b4a-4b8b-82e5-927ef5a6c8d7.svs	HNSC	Head and Neck Squamous Cell Carcinoma	c02.9	8070/3	TCGA-CV-6956	TCGA-CV-6956-11A	Solid Tissue Normal
TCGA-CV-6959-01A-01-BS1.42b247e3-1acc-4188-b562-1f03256f6f51.svs	HNSC	Head and Neck Squamous Cell Carcinoma	c02.9	8070/3	TCGA-CV-6959	TCGA-CV-6959-01A	Primary Tumor
TCGA-CV-6959-01A-01-TS1.5f5b3b3c-d241-4eba-ad22-0d88b8e07649.svs	HNSC	Head and Neck Squamous Cell Carcinoma	c02.9	8070/3	TCGA-CV-6959	TCGA-CV-6959-01A	Primary Tumor
TCGA-CV-6959-11A-01-TS1.109c7ddc-2bd0-4cba-936f-5223fa089be5.svs	HNSC	Head and Neck Squamous Cell Carcinoma	c02.9	8070/3	TCGA-CV-6959	TCGA-CV-6959-11A	Solid Tissue Normal
TCGA-CV-6960-01A-03-BS3.411cbd6b-57c6-4397-bd2a-fa4527d74e9f.svs	HNSC	Head and Neck Squamous Cell Carcinoma	c14.8	8070/3	TCGA-CV-6960	TCGA-CV-6960-01A	Primary Tumor
TCGA-CV-6960-11A-01-TS1.bbe7303c-1b7a-47e6-861d-893e7ca272ae.svs	HNSC	Head and Neck Squamous Cell Carcinoma	c14.8	8070/3	TCGA-CV-6960	TCGA-CV-6960-11A	Solid Tissue Normal
TCGA-CV-6961-01A-01-BS1.efa67512-ca7b-4bfe-976e-deb9809ef1e2.svs	HNSC	Head and Neck Squamous Cell Carcinoma	c02.9	8070/3	TCGA-CV-6961	TCGA-CV-6961-01A	Primary Tumor
TCGA-CV-6961-11A-01-TS1.f8716766-dc11-4a04-a4bc-bced202a8804.svs	HNSC	Head and Neck Squamous Cell Carcinoma	c02.9	8070/3	TCGA-CV-6961	TCGA-CV-6961-11A	Solid Tissue Normal
TCGA-CV-6962-01A-01-BS1.d12e3552-fedc-49da-9014-ac11fb238750.svs	HNSC	Head and Neck Squamous Cell Carcinoma	c32.9	8070/3	TCGA-CV-6962	TCGA-CV-6962-01A	Primary Tumor
TCGA-CV-6962-01A-01-TS1.fe0a2c13-efaf-4b41-b71c-e907d3f91fab.svs	HNSC	Head and Neck Squamous Cell Carcinoma	c32.9	8070/3	TCGA-CV-6962	TCGA-CV-6962-01A	Primary Tumor
TCGA-CV-6962-11A-01-TS1.d63fb28e-99b7-4c0a-9835-be1a33daaed4.svs	HNSC	Head and Neck Squamous Cell Carcinoma	c32.9	8070/3	TCGA-CV-6962	TCGA-CV-6962-11A	Solid Tissue Normal
TCGA-CV-7091-01A-01-BS1.32f9fbec-cac2-4c51-98df-757bd37e2cbc.svs	HNSC	Head and Neck Squamous Cell Carcinoma	c14.8	8070/3	TCGA-CV-7091	TCGA-CV-7091-01A	Primary Tumor
TCGA-CV-7091-01A-01-TS1.a7d5a977-7938-4e45-b7f1-ec50c9ac8033.svs	HNSC	Head and Neck Squamous Cell Carcinoma	c14.8	8070/3	TCGA-CV-7091	TCGA-CV-7091-01A	Primary Tumor
TCGA-CV-7091-11A-01-TS1.56c7d89c-1734-415f-8399-5a4585ce8498.svs	HNSC	Head and Neck Squamous Cell Carcinoma	c14.8	8070/3	TCGA-CV-7091	TCGA-CV-7091-11A	Solid Tissue Normal
TCGA-CV-7097-01A-01-BS1.ad64ccdf-7b4f-4bcc-bd78-7149bcddc11e.svs	HNSC	Head and Neck Squamous Cell Carcinoma	c14.8	8070/3	TCGA-CV-7097	TCGA-CV-7097-01A	Primary Tumor
TCGA-CV-7097-01A-01-TS1.7ae236be-8406-4ad9-b6f2-b524ce45560b.svs	HNSC	Head and Neck Squamous Cell Carcinoma	c14.8	8070/3	TCGA-CV-7097	TCGA-CV-7097-01A	Primary Tumor
TCGA-CV-7097-11A-01-TS1.9bae8a8c-6a17-4880-b0c0-90fe9c7585b1.svs	HNSC	Head and Neck Squamous Cell Carcinoma	c14.8	8070/3	TCGA-CV-7097	TCGA-CV-7097-11A	Solid Tissue Normal
TCGA-CV-7101-01A-01-BS1.93ecc79b-0215-4e0b-a417-5355e168ceaf.svs	HNSC	Head and Neck Squamous Cell Carcinoma	c32.9	8070/3	TCGA-CV-7101	TCGA-CV-7101-01A	Primary Tumor
TCGA-CV-7101-01A-01-TS1.6430229c-0f1c-42ca-b2c7-ff4430f0618d.svs	HNSC	Head and Neck Squamous Cell Carcinoma	c32.9	8070/3	TCGA-CV-7101	TCGA-CV-7101-01A	Primary Tumor
TCGA-CV-7101-11A-01-TS1.57a5fec5-38f7-4925-888f-31ee371bf190.svs	HNSC	Head and Neck Squamous Cell Carcinoma	c32.9	8070/3	TCGA-CV-7101	TCGA-CV-7101-11A	Solid Tissue Normal
TCGA-CV-7103-01A-01-BS1.6f5672b6-9149-40f0-ae8e-73588128db98.svs	HNSC	Head and Neck Squamous Cell Carcinoma	c02.9	8070/3	TCGA-CV-7103	TCGA-CV-7103-01A	Primary Tumor
TCGA-CV-7103-11A-01-TS1.b784783e-dd9a-4744-9458-c5e82103fb47.svs	HNSC	Head and Neck Squamous Cell Carcinoma	c02.9	8070/3	TCGA-CV-7103	TCGA-CV-7103-11A	Solid Tissue Normal
TCGA-CV-7177-01A-01-BS1.f037c8e0-cf4f-4018-8e79-68d5684be42c.svs	HNSC	Head and Neck Squamous Cell Carcinoma	c32.9	8070/3	TCGA-CV-7177	TCGA-CV-7177-01A	Primary Tumor
TCGA-CV-7177-01A-01-TS1.b1282caf-5f35-44a4-b759-edc57a2e1237.svs	HNSC	Head and Neck Squamous Cell Carcinoma	c32.9	8070/3	TCGA-CV-7177	TCGA-CV-7177-01A	Primary Tumor
TCGA-CV-7177-11A-01-TS1.57bcd3d6-df12-47ac-b99f-2371521661bf.svs	HNSC	Head and Neck Squamous Cell Carcinoma	c32.9	8070/3	TCGA-CV-7177	TCGA-CV-7177-11A	Solid Tissue Normal
TCGA-CV-7178-01A-01-BS1.4a0ea4c2-e0ca-4cc1-87cc-85e5e6145465.svs	HNSC	Head and Neck Squamous Cell Carcinoma	c14.8	8070/3	TCGA-CV-7178	TCGA-CV-7178-01A	Primary Tumor
TCGA-CV-7178-11A-01-TS1.e14b5bb7-af6e-4c49-9b69-8135d69ca68d.svs	HNSC	Head and Neck Squamous Cell Carcinoma	c14.8	8070/3	TCGA-CV-7178	TCGA-CV-7178-11A	Solid Tissue Normal
TCGA-CV-7183-01A-01-BS1.e2d8f86d-bf74-49fb-95e2-98bc6d121c0f.svs	HNSC	Head and Neck Squamous Cell Carcinoma	c14.8	8070/3	TCGA-CV-7183	TCGA-CV-7183-01A	Primary Tumor
TCGA-CV-7183-01A-01-TS1.b84f7a7a-3f99-426a-b0ff-93a400bbdc9e.svs	HNSC	Head and Neck Squamous Cell Carcinoma	c14.8	8070/3	TCGA-CV-7183	TCGA-CV-7183-01A	Primary Tumor
TCGA-CV-7183-11A-01-TS1.75c75ff4-884e-42b9-a57f-c7eb4ee3e92a.svs	HNSC	Head and Neck Squamous Cell Carcinoma	c14.8	8070/3	TCGA-CV-7183	TCGA-CV-7183-11A	Solid Tissue Normal
TCGA-CV-7235-01A-01-BS1.ec9fa67e-7cad-4383-8de7-dc932ebac00a.svs	HNSC	Head and Neck Squamous Cell Carcinoma	c04.9	8070/3	TCGA-CV-7235	TCGA-CV-7235-01A	Primary Tumor
TCGA-CV-7235-01A-01-TS1.58c61856-238a-40ae-a782-b6aa106bc959.svs	HNSC	Head and Neck Squamous Cell Carcinoma	c04.9	8070/3	TCGA-CV-7235	TCGA-CV-7235-01A	Primary Tumor
TCGA-CV-7235-11A-01-TS1.d12de93f-04c8-4291-b73d-d2c3e9cd52c5.svs	HNSC	Head and Neck Squamous Cell Carcinoma	c04.9	8070/3	TCGA-CV-7235	TCGA-CV-7235-11A	Solid Tissue Normal
TCGA-CV-7238-01A-01-BS1.d257c633-889b-432a-b3b1-e8de674bee8f.svs	HNSC	Head and Neck Squamous Cell Carcinoma	c02.9	8070/3	TCGA-CV-7238	TCGA-CV-7238-01A	Primary Tumor
TCGA-CV-7238-01A-01-TS1.d135e6da-2a4f-42dc-84ee-0f143f06849a.svs	HNSC	Head and Neck Squamous Cell Carcinoma	c02.9	8070/3	TCGA-CV-7238	TCGA-CV-7238-01A	Primary Tumor
TCGA-CV-7238-11A-01-TS1.f29431c8-23db-4bb2-8ec9-352f18e2848f.svs	HNSC	Head and Neck Squamous Cell Carcinoma	c02.9	8070/3	TCGA-CV-7238	TCGA-CV-7238-11A	Solid Tissue Normal
TCGA-CV-7242-01A-01-BS1.990d5dec-7bbf-45ac-9fbc-c3f3d6d8c4c4.svs	HNSC	Head and Neck Squamous Cell Carcinoma	c32.9	8070/3	TCGA-CV-7242	TCGA-CV-7242-01A	Primary Tumor
TCGA-CV-7242-01A-01-TS1.21b558ce-64d7-44d4-9b1c-09646db58f40.svs	HNSC	Head and Neck Squamous Cell Carcinoma	c32.9	8070/3	TCGA-CV-7242	TCGA-CV-7242-01A	Primary Tumor
TCGA-CV-7242-11A-01-TS1.1838afb1-9eee-4a70-9ae3-50e3ab45e242.svs	HNSC	Head and Neck Squamous Cell Carcinoma	c32.9	8070/3	TCGA-CV-7242	TCGA-CV-7242-11A	Solid Tissue Normal
TCGA-CV-7245-01A-01-BS1.90f06679-0397-4688-8c75-b1855efa4bd1.svs	HNSC	Head and Neck Squamous Cell Carcinoma	c32.9	8070/3	TCGA-CV-7245	TCGA-CV-7245-01A	Primary Tumor
TCGA-CV-7245-01A-01-TS1.f8c610bf-7789-4b57-8a74-cf29106be142.svs	HNSC	Head and Neck Squamous Cell Carcinoma	c32.9	8070/3	TCGA-CV-7245	TCGA-CV-7245-01A	Primary Tumor
TCGA-CV-7245-11A-01-TS1.30e6a59b-fdc9-4976-9040-e1a851232b1b.svs	HNSC	Head and Neck Squamous Cell Carcinoma	c32.9	8070/3	TCGA-CV-7245	TCGA-CV-7245-11A	Solid Tissue Normal
TCGA-CV-7250-01A-01-BS1.276fa2f5-b1af-40d2-87fb-7e82e608b135.svs	HNSC	Head and Neck Squamous Cell Carcinoma	c32.9	8070/3	TCGA-CV-7250	TCGA-CV-7250-01A	Primary Tumor
TCGA-CV-7250-01A-01-TS1.7433f7f8-4b83-493b-bdc9-c6fbd659e2ba.svs	HNSC	Head and Neck Squamous Cell Carcinoma	c32.9	8070/3	TCGA-CV-7250	TCGA-CV-7250-01A	Primary Tumor
TCGA-CV-7250-11A-01-TS1.3d584483-0aa9-4fc8-b467-b4334799f1ab.svs	HNSC	Head and Neck Squamous Cell Carcinoma	c32.9	8070/3	TCGA-CV-7250	TCGA-CV-7250-11A	Solid Tissue Normal
TCGA-CV-7252-01A-01-BS1.fa7f2299-7591-41f5-ab48-0c45cfc80856.svs	HNSC	Head and Neck Squamous Cell Carcinoma	c14.8	8070/3	TCGA-CV-7252	TCGA-CV-7252-01A	Primary Tumor
TCGA-CV-7252-01A-01-TS1.1be431dd-137a-428d-b96d-d8de69593f4b.svs	HNSC	Head and Neck Squamous Cell Carcinoma	c14.8	8070/3	TCGA-CV-7252	TCGA-CV-7252-01A	Primary Tumor
TCGA-CV-7252-11A-01-TS1.6a212b93-07fe-4364-be94-9b907eb953e0.svs	HNSC	Head and Neck Squamous Cell Carcinoma	c14.8	8070/3	TCGA-CV-7252	TCGA-CV-7252-11A	Solid Tissue Normal
TCGA-CV-7255-01A-01-BS1.17ffbf4d-a355-4675-98ac-18ff0083fc6a.svs	HNSC	Head and Neck Squamous Cell Carcinoma	c02.9	8070/3	TCGA-CV-7255	TCGA-CV-7255-01A	Primary Tumor
TCGA-CV-7255-01A-01-TS1.f6fc17e1-f8cf-421b-a840-c8ecd03cbb60.svs	HNSC	Head and Neck Squamous Cell Carcinoma	c02.9	8070/3	TCGA-CV-7255	TCGA-CV-7255-01A	Primary Tumor
TCGA-CV-7255-11A-01-TS1.dba6844c-c64b-4c30-94a9-4192d1f25605.svs	HNSC	Head and Neck Squamous Cell Carcinoma	c02.9	8070/3	TCGA-CV-7255	TCGA-CV-7255-11A	Solid Tissue Normal
TCGA-CV-7261-01A-01-BS1.ab3cabf9-b220-44a5-8e3f-9cf8d9d6ee73.svs	HNSC	Head and Neck Squamous Cell Carcinoma	c32.9	8070/3	TCGA-CV-7261	TCGA-CV-7261-01A	Primary Tumor
TCGA-CV-7261-01A-01-TS1.12d08661-a99c-4946-84e3-455f28b92b33.svs	HNSC	Head and Neck Squamous Cell Carcinoma	c32.9	8070/3	TCGA-CV-7261	TCGA-CV-7261-01A	Primary Tumor
TCGA-CV-7261-11A-01-TS1.ce15ecf7-1cf4-4e74-be9c-3ab8da74d391.svs	HNSC	Head and Neck Squamous Cell Carcinoma	c32.9	8070/3	TCGA-CV-7261	TCGA-CV-7261-11A	Solid Tissue Normal
TCGA-CV-7406-01A-01-BS1.3299479e-a1e9-4401-979f-72ccb024fe54.svs	HNSC	Head and Neck Squamous Cell Carcinoma	c01	8070/3	TCGA-CV-7406	TCGA-CV-7406-01A	Primary Tumor
TCGA-CV-7406-01A-01-TS1.59184fa1-1082-41e4-b3c4-b4a61b5fc111.svs	HNSC	Head and Neck Squamous Cell Carcinoma	c01	8070/3	TCGA-CV-7406	TCGA-CV-7406-01A	Primary Tumor
TCGA-CV-7416-01A-01-BS1.5d2be1e6-115e-4132-8803-e7bdeed02eaa.svs	HNSC	Head and Neck Squamous Cell Carcinoma	c14.8	8070/3	TCGA-CV-7416	TCGA-CV-7416-01A	Primary Tumor
TCGA-CV-7416-01A-01-TS1.025fcb37-078f-4155-84d4-58c5b0e494c1.svs	HNSC	Head and Neck Squamous Cell Carcinoma	c14.8	8070/3	TCGA-CV-7416	TCGA-CV-7416-01A	Primary Tumor
TCGA-CV-7423-01A-01-BS1.c5fe357f-fdd3-4893-bf2d-c62209449fbd.svs	HNSC	Head and Neck Squamous Cell Carcinoma	c14.8	8070/3	TCGA-CV-7423	TCGA-CV-7423-01A	Primary Tumor
TCGA-CV-7423-01A-01-TS1.fbf9ca51-ae44-40ed-a519-3ae330cda35e.svs	HNSC	Head and Neck Squamous Cell Carcinoma	c14.8	8070/3	TCGA-CV-7423	TCGA-CV-7423-01A	Primary Tumor
TCGA-CV-7424-01A-01-BS1.c31ffedd-af41-4aa2-abba-acb82c6310c0.svs	HNSC	Head and Neck Squamous Cell Carcinoma	c32.9	8070/3	TCGA-CV-7424	TCGA-CV-7424-01A	Primary Tumor
TCGA-CV-7424-01A-01-TS1.172890f9-4a19-4076-a310-e182b8f0bd52.svs	HNSC	Head and Neck Squamous Cell Carcinoma	c32.9	8070/3	TCGA-CV-7424	TCGA-CV-7424-01A	Primary Tumor
TCGA-CV-7425-01A-01-BS1.48755013-843e-46ba-9c13-93c58fc693ae.svs	HNSC	Head and Neck Squamous Cell Carcinoma	c14.8	8070/3	TCGA-CV-7425	TCGA-CV-7425-01A	Primary Tumor
TCGA-CV-7425-01A-01-TS1.fda50f57-7383-4e88-80c1-0efffd1d2dc3.svs	HNSC	Head and Neck Squamous Cell Carcinoma	c14.8	8070/3	TCGA-CV-7425	TCGA-CV-7425-01A	Primary Tumor
TCGA-CV-7432-01A-01-BS1.11823a70-ba7f-476e-ab5a-5e255a0687e3.svs	HNSC	Head and Neck Squamous Cell Carcinoma	c14.8	8070/3	TCGA-CV-7432	TCGA-CV-7432-01A	Primary Tumor
TCGA-CV-7432-01A-01-TS1.69c6bcb0-e7f3-4449-93aa-c7243f562d41.svs	HNSC	Head and Neck Squamous Cell Carcinoma	c14.8	8070/3	TCGA-CV-7432	TCGA-CV-7432-01A	Primary Tumor
TCGA-CV-7434-01A-01-BS1.c138036a-287a-4138-921b-bc91c3fa04c3.svs	HNSC	Head and Neck Squamous Cell Carcinoma	c14.8	8070/3	TCGA-CV-7434	TCGA-CV-7434-01A	Primary Tumor
TCGA-CV-7434-01A-01-TS1.e55aa17f-ad92-4b47-933c-79b92316746f.svs	HNSC	Head and Neck Squamous Cell Carcinoma	c14.8	8070/3	TCGA-CV-7434	TCGA-CV-7434-01A	Primary Tumor
TCGA-CV-7437-01A-01-BS1.35a6bfaf-11dc-4fd8-a9ee-709f00fe77d5.svs	HNSC	Head and Neck Squamous Cell Carcinoma	c32.9	8070/3	TCGA-CV-7437	TCGA-CV-7437-01A	Primary Tumor
TCGA-CV-7438-01A-01-BS1.2b6d0495-99ab-4d14-9a70-1c2377a511e4.svs	HNSC	Head and Neck Squamous Cell Carcinoma	c02.9	8070/3	TCGA-CV-7438	TCGA-CV-7438-01A	Primary Tumor
TCGA-CV-7440-01A-01-BS1.8f1a0d8e-bf75-4ee7-87a6-cb826d281b7d.svs	HNSC	Head and Neck Squamous Cell Carcinoma	c32.9	8070/3	TCGA-CV-7440	TCGA-CV-7440-01A	Primary Tumor
TCGA-CV-7440-01A-01-TS1.8eaac76e-b129-4cf3-9edf-3a16bf492bfb.svs	HNSC	Head and Neck Squamous Cell Carcinoma	c32.9	8070/3	TCGA-CV-7440	TCGA-CV-7440-01A	Primary Tumor
TCGA-H7-A6C4-01A-01-TS1.936CDD69-6CBB-4218-91BE-2F24CB9B59A9.svs	HNSC	Head and Neck Squamous Cell Carcinoma	c02.9	8071/3	TCGA-H7-A6C4	TCGA-H7-A6C4-01A	Primary Tumor
TCGA-H7-A6C4-11A-02-TS2.4CDB06F6-2BD9-4379-84BA-59B8FCC5780E.svs	HNSC	Head and Neck Squamous Cell Carcinoma	c02.9	8071/3	TCGA-H7-A6C4	TCGA-H7-A6C4-11A	Solid Tissue Normal
TCGA-HD-8635-01A-01-TS1.fe5514e4-b3aa-49fa-8de8-48e8dbe73ea5.svs	HNSC	Head and Neck Squamous Cell Carcinoma	c02.9	8070/3	TCGA-HD-8635	TCGA-HD-8635-01A	Primary Tumor
TCGA-HD-A6HZ-01A-01-TS1.9F5E4A64-56D5-427D-AA85-7D4A0DFF02CD.svs	HNSC	Head and Neck Squamous Cell Carcinoma	c02.9	8070/3	TCGA-HD-A6HZ	TCGA-HD-A6HZ-01A	Primary Tumor
TCGA-HD-A6HZ-11A-01-TS1.B3AA2788-072E-405C-90C7-8CE32E240006.svs	HNSC	Head and Neck Squamous Cell Carcinoma	c02.9	8070/3	TCGA-HD-A6HZ	TCGA-HD-A6HZ-11A	Solid Tissue Normal
TCGA-HD-A6I0-01A-01-TS1.5B8E2216-1F0B-4836-9C2A-337C742B97D0.svs	HNSC	Head and Neck Squamous Cell Carcinoma	c06.9	8071/3	TCGA-HD-A6I0	TCGA-HD-A6I0-01A	Primary Tumor
TCGA-HD-A6I0-11A-01-TS1.2582A977-0F46-4598-AE56-7D5B56B0AADB.svs	HNSC	Head and Neck Squamous Cell Carcinoma	c06.9	8071/3	TCGA-HD-A6I0	TCGA-HD-A6I0-11A	Solid Tissue Normal
TCGA-WA-A7GZ-01A-01-TS1.C4A822DA-5E82-4C29-9FD8-D12CACC73BE1.svs	HNSC	Head and Neck Squamous Cell Carcinoma	c04.9	8071/3	TCGA-WA-A7GZ	TCGA-WA-A7GZ-01A	Primary Tumor
TCGA-WA-A7GZ-11A-01-TS1.B3422F17-9020-47D6-8EB6-D71967574479.svs	HNSC	Head and Neck Squamous Cell Carcinoma	c04.9	8071/3	TCGA-WA-A7GZ	TCGA-WA-A7GZ-11A	Solid Tissue Normal
TCGA-KL-8324-01A-01-BS1.5668efb5-e446-4aef-a7c8-6662c1bba287.svs	KICH	Kidney Chromophobe	c64.9	8317/3	TCGA-KL-8324	TCGA-KL-8324-01A	Primary Tumor
TCGA-KL-8324-01A-01-TS1.20a2ebb7-ea3e-45cf-b401-be034131177e.svs	KICH	Kidney Chromophobe	c64.9	8317/3	TCGA-KL-8324	TCGA-KL-8324-01A	Primary Tumor
TCGA-KL-8324-11A-01-TS1.d1ff930c-2558-43ac-bf66-8831cd4bdc50.svs	KICH	Kidney Chromophobe	c64.9	8317/3	TCGA-KL-8324	TCGA-KL-8324-11A	Solid Tissue Normal
TCGA-KL-8326-01A-01-BS1.afaf1dee-3917-48c6-891d-274681744cc3.svs	KICH	Kidney Chromophobe	c64.9	8317/3	TCGA-KL-8326	TCGA-KL-8326-01A	Primary Tumor
TCGA-KL-8326-01A-01-TS1.56c60cff-8664-44c4-ab20-e3937966fd0a.svs	KICH	Kidney Chromophobe	c64.9	8317/3	TCGA-KL-8326	TCGA-KL-8326-01A	Primary Tumor
TCGA-KL-8326-11A-01-TS1.d7fbb3f2-2192-4e0c-a6fc-1e49794d8b2a.svs	KICH	Kidney Chromophobe	c64.9	8317/3	TCGA-KL-8326	TCGA-KL-8326-11A	Solid Tissue Normal
TCGA-KL-8329-01A-01-BS1.4336696d-3c9f-4113-acf2-a8bfaef6bfbc.svs	KICH	Kidney Chromophobe	c64.9	8317/3	TCGA-KL-8329	TCGA-KL-8329-01A	Primary Tumor
TCGA-KL-8329-01A-01-TS1.be7430ff-15f5-48ef-abd8-65fc15be9866.svs	KICH	Kidney Chromophobe	c64.9	8317/3	TCGA-KL-8329	TCGA-KL-8329-01A	Primary Tumor
TCGA-KL-8329-11A-01-TS1.55cef38f-9e3a-47aa-af40-e2b889a8e4a1.svs	KICH	Kidney Chromophobe	c64.9	8317/3	TCGA-KL-8329	TCGA-KL-8329-11A	Solid Tissue Normal
TCGA-KL-8336-01A-01-BS1.04e6516e-62b1-4585-98d6-11cccedfe586.svs	KICH	Kidney Chromophobe	c64.9	8317/3	TCGA-KL-8336	TCGA-KL-8336-01A	Primary Tumor
TCGA-KL-8336-01A-01-TS1.110ebc7a-7795-4bc3-8f32-e426cc0500da.svs	KICH	Kidney Chromophobe	c64.9	8317/3	TCGA-KL-8336	TCGA-KL-8336-01A	Primary Tumor
TCGA-KL-8336-11A-01-TS1.a3a77a96-1cf7-40d6-85b4-284371c20f03.svs	KICH	Kidney Chromophobe	c64.9	8317/3	TCGA-KL-8336	TCGA-KL-8336-11A	Solid Tissue Normal
TCGA-KL-8339-01A-01-BS1.16f42cbc-2401-4708-af14-b1f0368ca7c8.svs	KICH	Kidney Chromophobe	c64.9	8317/3	TCGA-KL-8339	TCGA-KL-8339-01A	Primary Tumor
TCGA-KL-8339-01A-01-TS1.43a9a240-7c8f-4671-b95a-05c1ef19df73.svs	KICH	Kidney Chromophobe	c64.9	8317/3	TCGA-KL-8339	TCGA-KL-8339-01A	Primary Tumor
TCGA-KL-8339-11A-01-TS1.c4c783b1-f66a-48da-a814-c719f519c3fb.svs	KICH	Kidney Chromophobe	c64.9	8317/3	TCGA-KL-8339	TCGA-KL-8339-11A	Solid Tissue Normal
TCGA-KN-8419-01A-01-BS1.fc197c40-f86b-46ac-b476-d25bdadbb342.svs	KICH	Kidney Chromophobe	c64.9	8317/3	TCGA-KN-8419	TCGA-KN-8419-01A	Primary Tumor
TCGA-KN-8419-01A-01-TS1.810643b9-f340-4120-b0ff-2eaaa622e71f.svs	KICH	Kidney Chromophobe	c64.9	8317/3	TCGA-KN-8419	TCGA-KN-8419-01A	Primary Tumor
TCGA-KN-8419-11A-01-TS1.9cc22dc9-68b5-412f-8576-c72d87fa4437.svs	KICH	Kidney Chromophobe	c64.9	8317/3	TCGA-KN-8419	TCGA-KN-8419-11A	Solid Tissue Normal
TCGA-KN-8423-01A-01-BS1.1036f268-941f-4b0a-8187-e0399a5b9509.svs	KICH	Kidney Chromophobe	c64.9	8317/3	TCGA-KN-8423	TCGA-KN-8423-01A	Primary Tumor
TCGA-KN-8423-01A-01-TS1.eba5d6a8-6725-474b-8c30-b7df1c0c21c5.svs	KICH	Kidney Chromophobe	c64.9	8317/3	TCGA-KN-8423	TCGA-KN-8423-01A	Primary Tumor
TCGA-KN-8423-11A-01-TS1.a54f10ea-b61c-4152-977a-3cd13a9782bd.svs	KICH	Kidney Chromophobe	c64.9	8317/3	TCGA-KN-8423	TCGA-KN-8423-11A	Solid Tissue Normal
TCGA-KN-8424-01A-01-BS1.c102a431-a47b-4464-9532-b7bb6557f9a0.svs	KICH	Kidney Chromophobe	c64.9	8317/3	TCGA-KN-8424	TCGA-KN-8424-01A	Primary Tumor
TCGA-KN-8424-01A-01-TS1.9ea409e1-90b8-44e9-8d26-4ee43acc0f63.svs	KICH	Kidney Chromophobe	c64.9	8317/3	TCGA-KN-8424	TCGA-KN-8424-01A	Primary Tumor
TCGA-KN-8424-11A-01-TS1.a9d5cfa2-c0e6-4d3b-836b-ff9aed45b000.svs	KICH	Kidney Chromophobe	c64.9	8317/3	TCGA-KN-8424	TCGA-KN-8424-11A	Solid Tissue Normal
TCGA-KN-8425-01A-01-BS1.ea1c5f99-4288-44f3-b74f-c38d7aa509bc.svs	KICH	Kidney Chromophobe	c64.9	8317/3	TCGA-KN-8425	TCGA-KN-8425-01A	Primary Tumor
TCGA-KN-8425-01A-01-TS1.d6e3c511-8ef6-4142-983a-3f463c4cb6f5.svs	KICH	Kidney Chromophobe	c64.9	8317/3	TCGA-KN-8425	TCGA-KN-8425-01A	Primary Tumor
TCGA-KN-8425-11A-01-TS1.230d7b13-881d-4d6f-92b0-ab999128f089.svs	KICH	Kidney Chromophobe	c64.9	8317/3	TCGA-KN-8425	TCGA-KN-8425-11A	Solid Tissue Normal
TCGA-KN-8426-01A-01-BS1.a607b745-2013-479b-90eb-0bb26accff2f.svs	KICH	Kidney Chromophobe	c64.9	8317/3	TCGA-KN-8426	TCGA-KN-8426-01A	Primary Tumor
TCGA-KN-8426-01A-01-TS1.e53a4425-2aee-4706-ab5e-c800b2455fa4.svs	KICH	Kidney Chromophobe	c64.9	8317/3	TCGA-KN-8426	TCGA-KN-8426-01A	Primary Tumor
TCGA-KN-8426-11A-01-TS1.15bd5f79-a766-4bbd-b1c9-7fc9bcae121b.svs	KICH	Kidney Chromophobe	c64.9	8317/3	TCGA-KN-8426	TCGA-KN-8426-11A	Solid Tissue Normal
TCGA-KN-8427-01A-01-BS1.df47b589-5a1a-430d-b13d-deb23d062301.svs	KICH	Kidney Chromophobe	c64.9	8317/3	TCGA-KN-8427	TCGA-KN-8427-01A	Primary Tumor
TCGA-KN-8427-01A-01-TS1.65048f43-881b-4fe6-8174-6462661c8570.svs	KICH	Kidney Chromophobe	c64.9	8317/3	TCGA-KN-8427	TCGA-KN-8427-01A	Primary Tumor
TCGA-KN-8427-11A-01-TS1.25102dd7-bfd7-47ab-a95c-df6ee1e86623.svs	KICH	Kidney Chromophobe	c64.9	8317/3	TCGA-KN-8427	TCGA-KN-8427-11A	Solid Tissue Normal
TCGA-KN-8428-01A-01-BS1.5a59e77e-f8fb-4b0d-ab7d-193b3df684d9.svs	KICH	Kidney Chromophobe	c64.9	8317/3	TCGA-KN-8428	TCGA-KN-8428-01A	Primary Tumor
TCGA-KN-8428-01A-01-TS1.c3559ec3-c212-4994-ae22-feeec69a45a2.svs	KICH	Kidney Chromophobe	c64.9	8317/3	TCGA-KN-8428	TCGA-KN-8428-01A	Primary Tumor
TCGA-KN-8428-11A-01-TS1.ba86b30b-7580-4afe-866b-0dfc013e76b1.svs	KICH	Kidney Chromophobe	c64.9	8317/3	TCGA-KN-8428	TCGA-KN-8428-11A	Solid Tissue Normal
TCGA-KN-8429-01A-01-BS1.1e1502e9-27ea-4f18-8ecd-ed9334b80a56.svs	KICH	Kidney Chromophobe	c64.9	8317/3	TCGA-KN-8429	TCGA-KN-8429-01A	Primary Tumor
TCGA-KN-8429-01A-01-TS1.615be07b-0acb-457b-b5ff-85a770a5e78d.svs	KICH	Kidney Chromophobe	c64.9	8317/3	TCGA-KN-8429	TCGA-KN-8429-01A	Primary Tumor
TCGA-KN-8429-11A-01-TS1.d84bcbc1-32a6-4028-ad4b-9bb1cf4bae65.svs	KICH	Kidney Chromophobe	c64.9	8317/3	TCGA-KN-8429	TCGA-KN-8429-11A	Solid Tissue Normal
TCGA-KN-8430-01A-01-BS1.028ae201-3b0b-4b87-8d76-69c2a437b7b0.svs	KICH	Kidney Chromophobe	c64.9	8317/3	TCGA-KN-8430	TCGA-KN-8430-01A	Primary Tumor
TCGA-KN-8430-01A-01-TS1.b07644aa-6619-48cb-b13a-954b541cdd0c.svs	KICH	Kidney Chromophobe	c64.9	8317/3	TCGA-KN-8430	TCGA-KN-8430-01A	Primary Tumor
TCGA-KN-8430-11A-01-TS1.aa5a7373-34cb-445c-ba94-bc37f78537b4.svs	KICH	Kidney Chromophobe	c64.9	8317/3	TCGA-KN-8430	TCGA-KN-8430-11A	Solid Tissue Normal
TCGA-KN-8431-01A-01-BS1.a81da211-3ebd-4259-9303-43168866c5ab.svs	KICH	Kidney Chromophobe	c64.9	8317/3	TCGA-KN-8431	TCGA-KN-8431-01A	Primary Tumor
TCGA-KN-8431-01A-01-TS1.c6450a36-4cfd-4aee-8af0-3dbcb470637a.svs	KICH	Kidney Chromophobe	c64.9	8317/3	TCGA-KN-8431	TCGA-KN-8431-01A	Primary Tumor
TCGA-KN-8431-11A-01-TS1.174e09c9-aeb2-441f-b9e3-f9158cb223a4.svs	KICH	Kidney Chromophobe	c64.9	8317/3	TCGA-KN-8431	TCGA-KN-8431-11A	Solid Tissue Normal
TCGA-KN-8432-01A-01-BS1.41dfe033-2b15-4e2d-95f1-6b777fc40013.svs	KICH	Kidney Chromophobe	c64.9	8317/3	TCGA-KN-8432	TCGA-KN-8432-01A	Primary Tumor
TCGA-KN-8432-01A-01-TS1.2ee6adff-a00e-4095-bed4-74882a148f0d.svs	KICH	Kidney Chromophobe	c64.9	8317/3	TCGA-KN-8432	TCGA-KN-8432-01A	Primary Tumor
TCGA-KN-8432-11A-01-TS1.05771739-4dfb-43df-8231-b141d6450b22.svs	KICH	Kidney Chromophobe	c64.9	8317/3	TCGA-KN-8432	TCGA-KN-8432-11A	Solid Tissue Normal
TCGA-KN-8433-01A-01-BS1.fed142aa-e387-4749-9abe-7c6627dbb555.svs	KICH	Kidney Chromophobe	c64.9	8317/3	TCGA-KN-8433	TCGA-KN-8433-01A	Primary Tumor
TCGA-KN-8433-01A-01-TS1.473c41a1-57a3-4257-8cac-2507d5785d58.svs	KICH	Kidney Chromophobe	c64.9	8317/3	TCGA-KN-8433	TCGA-KN-8433-01A	Primary Tumor
TCGA-KN-8433-11A-01-TS1.63cea9c7-2be5-4ec3-881c-4d0cdf29fc72.svs	KICH	Kidney Chromophobe	c64.9	8317/3	TCGA-KN-8433	TCGA-KN-8433-11A	Solid Tissue Normal
TCGA-KN-8434-01A-01-BS1.62e366f6-829e-47b6-95c8-31badb3e8899.svs	KICH	Kidney Chromophobe	c64.9	8317/3	TCGA-KN-8434	TCGA-KN-8434-01A	Primary Tumor
TCGA-KN-8434-01A-01-TS1.01aa885b-4188-4df0-9b8f-10b0d68bf11c.svs	KICH	Kidney Chromophobe	c64.9	8317/3	TCGA-KN-8434	TCGA-KN-8434-01A	Primary Tumor
TCGA-KN-8434-11A-01-TS1.fa47f27e-838b-48c6-9506-509319e5d8cd.svs	KICH	Kidney Chromophobe	c64.9	8317/3	TCGA-KN-8434	TCGA-KN-8434-11A	Solid Tissue Normal
TCGA-KN-8435-01A-01-BS1.21bd08b9-a564-4542-a32d-35f3047279e5.svs	KICH	Kidney Chromophobe	c64.9	8317/3	TCGA-KN-8435	TCGA-KN-8435-01A	Primary Tumor
TCGA-KN-8435-01A-01-TS1.25daa3b3-70dc-4e9c-a5db-a99c46da4454.svs	KICH	Kidney Chromophobe	c64.9	8317/3	TCGA-KN-8435	TCGA-KN-8435-01A	Primary Tumor
TCGA-KN-8435-11A-01-TS1.76d6ad11-77cd-445c-a264-d4f1c5cc7f58.svs	KICH	Kidney Chromophobe	c64.9	8317/3	TCGA-KN-8435	TCGA-KN-8435-11A	Solid Tissue Normal
TCGA-KN-8436-01A-01-BS1.16e97ac7-0896-4854-a197-2a0cfffaed8c.svs	KICH	Kidney Chromophobe	c64.9	8317/3	TCGA-KN-8436	TCGA-KN-8436-01A	Primary Tumor
TCGA-KN-8436-01A-01-TS1.dc109586-f654-4eab-af0c-17af5f494c10.svs	KICH	Kidney Chromophobe	c64.9	8317/3	TCGA-KN-8436	TCGA-KN-8436-01A	Primary Tumor
TCGA-KN-8436-11A-01-TS1.d4b99a8d-3103-4981-942a-bb07af0cd22f.svs	KICH	Kidney Chromophobe	c64.9	8317/3	TCGA-KN-8436	TCGA-KN-8436-11A	Solid Tissue Normal
TCGA-KN-8437-01A-01-BS1.1a89c03c-0fe1-42ce-9c4a-d2c6c46be618.svs	KICH	Kidney Chromophobe	c64.9	8317/3	TCGA-KN-8437	TCGA-KN-8437-01A	Primary Tumor
TCGA-KN-8437-01A-01-TS1.05f9c1a1-99f6-4530-8db4-1dfc261bf0ef.svs	KICH	Kidney Chromophobe	c64.9	8317/3	TCGA-KN-8437	TCGA-KN-8437-01A	Primary Tumor
TCGA-KN-8437-11A-01-TS1.c65d7b31-96f4-4ffc-971f-cb1969712531.svs	KICH	Kidney Chromophobe	c64.9	8317/3	TCGA-KN-8437	TCGA-KN-8437-11A	Solid Tissue Normal
TCGA-KO-8403-01A-01-BS1.1402aa97-4aae-4d99-94b1-b7150bdb1382.svs	KICH	Kidney Chromophobe	c64.9	8317/3	TCGA-KO-8403	TCGA-KO-8403-01A	Primary Tumor
TCGA-KO-8403-01A-01-TS1.08c063ae-952a-47ca-ad88-ac041148f648.svs	KICH	Kidney Chromophobe	c64.9	8317/3	TCGA-KO-8403	TCGA-KO-8403-01A	Primary Tumor
TCGA-KO-8403-11A-01-TS1.8fe01576-d569-4f61-aa89-ffd0cd7d46d9.svs	KICH	Kidney Chromophobe	c64.9	8317/3	TCGA-KO-8403	TCGA-KO-8403-11A	Solid Tissue Normal
TCGA-KO-8415-01A-01-BS1.03363aed-2596-43ab-91d1-9f260e6bc3d5.svs	KICH	Kidney Chromophobe	c64.9	8317/3	TCGA-KO-8415	TCGA-KO-8415-01A	Primary Tumor
TCGA-KO-8415-01A-01-TS1.b791a524-1d77-4666-b2d4-3844020e4be6.svs	KICH	Kidney Chromophobe	c64.9	8317/3	TCGA-KO-8415	TCGA-KO-8415-01A	Primary Tumor
TCGA-KO-8415-11A-01-TS1.a291096e-6b62-41b7-a571-60fa196357ad.svs	KICH	Kidney Chromophobe	c64.9	8317/3	TCGA-KO-8415	TCGA-KO-8415-11A	Solid Tissue Normal
TCGA-A3-3358-01A-01-BS1.d6175366-e800-4a88-a917-a65bfa0a0e24.svs	KIRC	Kidney Renal Clear Cell Carcinoma	c64.9	8310/3	TCGA-A3-3358	TCGA-A3-3358-01A	Primary Tumor
TCGA-A3-3358-01A-01-TS1.461245d8-0ac1-4bf2-8433-9414fdda0831.svs	KIRC	Kidney Renal Clear Cell Carcinoma	c64.9	8310/3	TCGA-A3-3358	TCGA-A3-3358-01A	Primary Tumor
TCGA-A3-3358-11A-01-TS1.2ed11864-4a3d-43ce-86cd-460dc9b7b831.svs	KIRC	Kidney Renal Clear Cell Carcinoma	c64.9	8310/3	TCGA-A3-3358	TCGA-A3-3358-11A	Solid Tissue Normal
TCGA-A3-3387-01A-01-BS1.d3e19b29-19a3-4796-922d-be5248d9b41e.svs	KIRC	Kidney Renal Clear Cell Carcinoma	c64.9	8310/3	TCGA-A3-3387	TCGA-A3-3387-01A	Primary Tumor
TCGA-A3-3387-01A-01-TS1.d0719d8d-1e96-407f-b647-06171061db34.svs	KIRC	Kidney Renal Clear Cell Carcinoma	c64.9	8310/3	TCGA-A3-3387	TCGA-A3-3387-01A	Primary Tumor
TCGA-A3-3387-11A-01-TS1.839c4bac-b833-442a-aa4d-979dc2b73f97.svs	KIRC	Kidney Renal Clear Cell Carcinoma	c64.9	8310/3	TCGA-A3-3387	TCGA-A3-3387-11A	Solid Tissue Normal
TCGA-B0-4700-01A-01-BS1.44e6530b-9fc9-4b50-ae80-f17e1ba9d678.svs	KIRC	Kidney Renal Clear Cell Carcinoma	c64.9	8310/3	TCGA-B0-4700	TCGA-B0-4700-01A	Primary Tumor
TCGA-B0-4700-01A-02-BS2.3feddd66-51c2-4ab6-ae13-0375cf166742.svs	KIRC	Kidney Renal Clear Cell Carcinoma	c64.9	8310/3	TCGA-B0-4700	TCGA-B0-4700-01A	Primary Tumor
TCGA-B0-4700-11A-01-BS1.25dcee0d-9c42-4c9e-a5cc-70e4fd25bac1.svs	KIRC	Kidney Renal Clear Cell Carcinoma	c64.9	8310/3	TCGA-B0-4700	TCGA-B0-4700-11A	Solid Tissue Normal
TCGA-B0-4700-11A-01-TS1.ebd6bb1d-34d9-46f5-9f25-a77b6bba6a14.svs	KIRC	Kidney Renal Clear Cell Carcinoma	c64.9	8310/3	TCGA-B0-4700	TCGA-B0-4700-11A	Solid Tissue Normal
TCGA-B0-4712-01A-01-BS1.d42173e8-95cd-46c9-bcf8-5347511f02d2.svs	KIRC	Kidney Renal Clear Cell Carcinoma	c64.9	8310/3	TCGA-B0-4712	TCGA-B0-4712-01A	Primary Tumor
TCGA-B0-4712-01A-01-TS1.c7ac6556-e3c1-4bb2-9c21-aa200b463115.svs	KIRC	Kidney Renal Clear Cell Carcinoma	c64.9	8310/3	TCGA-B0-4712	TCGA-B0-4712-01A	Primary Tumor
TCGA-B0-4712-11A-01-BS1.cbb50f54-7b53-4616-802c-676679dc6e9e.svs	KIRC	Kidney Renal Clear Cell Carcinoma	c64.9	8310/3	TCGA-B0-4712	TCGA-B0-4712-11A	Solid Tissue Normal
TCGA-B0-5402-01A-01-BS1.7c1e2cb3-d2e7-4f74-9dde-73d6e560f5a2.svs	KIRC	Kidney Renal Clear Cell Carcinoma	c64.9	8310/3	TCGA-B0-5402	TCGA-B0-5402-01A	Primary Tumor
TCGA-B0-5402-01A-01-TS1.3e966eee-2983-46ca-b003-3c06091422fa.svs	KIRC	Kidney Renal Clear Cell Carcinoma	c64.9	8310/3	TCGA-B0-5402	TCGA-B0-5402-01A	Primary Tumor
TCGA-B0-5402-11A-01-TS1.40c61e94-a787-4972-8695-90d3558c18a9.svs	KIRC	Kidney Renal Clear Cell Carcinoma	c64.9	8310/3	TCGA-B0-5402	TCGA-B0-5402-11A	Solid Tissue Normal
TCGA-B0-5690-01A-01-BS1.d22cb3d5-a080-419f-b5cd-897136a45da4.svs	KIRC	Kidney Renal Clear Cell Carcinoma	c64.9	8310/3	TCGA-B0-5690	TCGA-B0-5690-01A	Primary Tumor
TCGA-B0-5690-01A-01-TS1.890e5cec-addb-4af1-8741-3583a03a1e8d.svs	KIRC	Kidney Renal Clear Cell Carcinoma	c64.9	8310/3	TCGA-B0-5690	TCGA-B0-5690-01A	Primary Tumor
TCGA-B0-5690-11A-01-TS1.ea2bf84c-7319-4e80-b25b-0627dadc7198.svs	KIRC	Kidney Renal Clear Cell Carcinoma	c64.9	8310/3	TCGA-B0-5690	TCGA-B0-5690-11A	Solid Tissue Normal
TCGA-B0-5691-01A-01-BS1.0729ef86-5509-4bce-b99d-25ea6bc8045a.svs	KIRC	Kidney Renal Clear Cell Carcinoma	c64.9	8310/3	TCGA-B0-5691	TCGA-B0-5691-01A	Primary Tumor
TCGA-B0-5691-01A-01-TS1.1880b48e-e6ee-4c6b-9a13-28e48bc89d02.svs	KIRC	Kidney Renal Clear Cell Carcinoma	c64.9	8310/3	TCGA-B0-5691	TCGA-B0-5691-01A	Primary Tumor
TCGA-B0-5691-11A-01-TS1.efa611f1-ff72-4b74-b23f-edde5ae4594b.svs	KIRC	Kidney Renal Clear Cell Carcinoma	c64.9	8310/3	TCGA-B0-5691	TCGA-B0-5691-11A	Solid Tissue Normal
TCGA-B0-5694-01A-01-BS1.f7c69891-af3e-424a-95ef-44d3d7e8c948.svs	KIRC	Kidney Renal Clear Cell Carcinoma	c64.9	8310/3	TCGA-B0-5694	TCGA-B0-5694-01A	Primary Tumor
TCGA-B0-5694-01A-01-TS1.caa2f135-ae96-4795-ac70-82043eda6c5a.svs	KIRC	Kidney Renal Clear Cell Carcinoma	c64.9	8310/3	TCGA-B0-5694	TCGA-B0-5694-01A	Primary Tumor
TCGA-B0-5694-11A-01-TS1.ac3b3d6f-cdaf-4f72-9eb7-99b9d1e26484.svs	KIRC	Kidney Renal Clear Cell Carcinoma	c64.9	8310/3	TCGA-B0-5694	TCGA-B0-5694-11A	Solid Tissue Normal
TCGA-B0-5696-01A-01-BS1.ed99fa67-8882-44a1-b9d4-ab27945a35f4.svs	KIRC	Kidney Renal Clear Cell Carcinoma	c64.9	8310/3	TCGA-B0-5696	TCGA-B0-5696-01A	Primary Tumor
TCGA-B0-5696-01A-01-TS1.572645f2-82ec-43c7-ba7f-7d62428b4a73.svs	KIRC	Kidney Renal Clear Cell Carcinoma	c64.9	8310/3	TCGA-B0-5696	TCGA-B0-5696-01A	Primary Tumor
TCGA-B0-5696-11A-01-TS1.c52cd114-c4da-4239-86db-f8fb9e058026.svs	KIRC	Kidney Renal Clear Cell Carcinoma	c64.9	8310/3	TCGA-B0-5696	TCGA-B0-5696-11A	Solid Tissue Normal
TCGA-B0-5697-01A-01-BS1.e881de55-0f66-4db4-8aa9-e75b94b23fab.svs	KIRC	Kidney Renal Clear Cell Carcinoma	c64.9	8310/3	TCGA-B0-5697	TCGA-B0-5697-01A	Primary Tumor
TCGA-B0-5697-01A-01-TS1.39f11e62-b417-4c86-a039-134d63aaa355.svs	KIRC	Kidney Renal Clear Cell Carcinoma	c64.9	8310/3	TCGA-B0-5697	TCGA-B0-5697-01A	Primary Tumor
TCGA-B0-5697-11A-01-TS1.c79b6c65-5f33-482c-b889-5936eb21c646.svs	KIRC	Kidney Renal Clear Cell Carcinoma	c64.9	8310/3	TCGA-B0-5697	TCGA-B0-5697-11A	Solid Tissue Normal
TCGA-B0-5699-01A-01-BS1.e849745d-4c87-4379-983d-75f62d427be1.svs	KIRC	Kidney Renal Clear Cell Carcinoma	c64.9	8310/3	TCGA-B0-5699	TCGA-B0-5699-01A	Primary Tumor
TCGA-B0-5699-01A-01-TS1.e1395707-f41e-4d0b-8995-7a7d3f24f915.svs	KIRC	Kidney Renal Clear Cell Carcinoma	c64.9	8310/3	TCGA-B0-5699	TCGA-B0-5699-01A	Primary Tumor
TCGA-B0-5699-11A-01-TS1.29187af4-c8da-4842-ad98-5458c8833933.svs	KIRC	Kidney Renal Clear Cell Carcinoma	c64.9	8310/3	TCGA-B0-5699	TCGA-B0-5699-11A	Solid Tissue Normal
TCGA-B0-5701-01A-01-BS1.c5836ee3-4c23-440a-9b03-b9e60c16679d.svs	KIRC	Kidney Renal Clear Cell Carcinoma	c64.9	8310/3	TCGA-B0-5701	TCGA-B0-5701-01A	Primary Tumor
TCGA-B0-5701-01A-01-TS1.e898f8f9-66d8-47d8-bcc3-5af254eda3e1.svs	KIRC	Kidney Renal Clear Cell Carcinoma	c64.9	8310/3	TCGA-B0-5701	TCGA-B0-5701-01A	Primary Tumor
TCGA-B0-5701-11A-01-TS1.5130813e-7128-4098-9126-51a2239fed4a.svs	KIRC	Kidney Renal Clear Cell Carcinoma	c64.9	8310/3	TCGA-B0-5701	TCGA-B0-5701-11A	Solid Tissue Normal
TCGA-B0-5703-01A-01-BS1.bd1234cf-ad1f-4ea9-bfe4-292c7781d05b.svs	KIRC	Kidney Renal Clear Cell Carcinoma	c64.9	8310/3	TCGA-B0-5703	TCGA-B0-5703-01A	Primary Tumor
TCGA-B0-5703-01A-01-TS1.c66af2ae-dac9-4e5d-99ce-6a94fe0366d3.svs	KIRC	Kidney Renal Clear Cell Carcinoma	c64.9	8310/3	TCGA-B0-5703	TCGA-B0-5703-01A	Primary Tumor
TCGA-B0-5703-11A-01-TS1.827e3b20-948f-4426-8c1c-3bb1c8e64566.svs	KIRC	Kidney Renal Clear Cell Carcinoma	c64.9	8310/3	TCGA-B0-5703	TCGA-B0-5703-11A	Solid Tissue Normal
TCGA-B0-5705-01A-01-BS1.6f18881c-2e22-4448-bb87-b7896edef50a.svs	KIRC	Kidney Renal Clear Cell Carcinoma	c64.9	8310/3	TCGA-B0-5705	TCGA-B0-5705-01A	Primary Tumor
TCGA-B0-5705-01A-01-TS1.05f9d008-ecce-4042-b38b-1342b2d89eb0.svs	KIRC	Kidney Renal Clear Cell Carcinoma	c64.9	8310/3	TCGA-B0-5705	TCGA-B0-5705-01A	Primary Tumor
TCGA-B0-5705-11A-01-TS1.141dcf3c-4159-4b84-bf4c-4ae7cf5dbdd3.svs	KIRC	Kidney Renal Clear Cell Carcinoma	c64.9	8310/3	TCGA-B0-5705	TCGA-B0-5705-11A	Solid Tissue Normal
TCGA-B0-5706-01A-01-BS1.21cdf4d6-da16-4a23-9531-374db37bc74b.svs	KIRC	Kidney Renal Clear Cell Carcinoma	c64.9	8310/3	TCGA-B0-5706	TCGA-B0-5706-01A	Primary Tumor
TCGA-B0-5706-01A-01-TS1.89d9608f-f7ce-4e04-a825-10530f22862c.svs	KIRC	Kidney Renal Clear Cell Carcinoma	c64.9	8310/3	TCGA-B0-5706	TCGA-B0-5706-01A	Primary Tumor
TCGA-B0-5706-11A-01-TS1.4ed92008-bcb1-4dde-a4c0-b218d7990673.svs	KIRC	Kidney Renal Clear Cell Carcinoma	c64.9	8310/3	TCGA-B0-5706	TCGA-B0-5706-11A	Solid Tissue Normal
TCGA-B0-5709-01A-01-BS1.e85e5439-a03a-4f48-8434-221f6dbe9b23.svs	KIRC	Kidney Renal Clear Cell Carcinoma	c64.9	8310/3	TCGA-B0-5709	TCGA-B0-5709-01A	Primary Tumor
TCGA-B0-5709-01A-01-TS1.402dc0ee-dab0-498f-9c67-143d8d951123.svs	KIRC	Kidney Renal Clear Cell Carcinoma	c64.9	8310/3	TCGA-B0-5709	TCGA-B0-5709-01A	Primary Tumor
TCGA-B0-5709-11A-01-TS1.aff85b06-0b91-4463-88e6-2a5b3747761d.svs	KIRC	Kidney Renal Clear Cell Carcinoma	c64.9	8310/3	TCGA-B0-5709	TCGA-B0-5709-11A	Solid Tissue Normal
TCGA-B0-5711-01A-01-BS1.8bcf40f9-c8c0-4023-a289-048264f76bc5.svs	KIRC	Kidney Renal Clear Cell Carcinoma	c64.9	8310/3	TCGA-B0-5711	TCGA-B0-5711-01A	Primary Tumor
TCGA-B0-5711-01A-01-TS1.ecb4e9df-9fc7-40dd-8e9c-b455fa892a4d.svs	KIRC	Kidney Renal Clear Cell Carcinoma	c64.9	8310/3	TCGA-B0-5711	TCGA-B0-5711-01A	Primary Tumor
TCGA-B0-5711-11A-01-TS1.d0be5d32-d4ab-4b1d-950d-85f1ff765ddd.svs	KIRC	Kidney Renal Clear Cell Carcinoma	c64.9	8310/3	TCGA-B0-5711	TCGA-B0-5711-11A	Solid Tissue Normal
TCGA-B0-5712-01A-01-BS1.070a5215-26e0-4a7a-a1ab-ba9b31192b91.svs	KIRC	Kidney Renal Clear Cell Carcinoma	c64.9	8310/3	TCGA-B0-5712	TCGA-B0-5712-01A	Primary Tumor
TCGA-B0-5712-01A-01-TS1.8ed57af0-9b9f-45da-bdb6-be4200bc8eb0.svs	KIRC	Kidney Renal Clear Cell Carcinoma	c64.9	8310/3	TCGA-B0-5712	TCGA-B0-5712-01A	Primary Tumor
TCGA-B0-5712-11A-01-TS1.e869e9b7-17e2-4753-9556-a036affa9730.svs	KIRC	Kidney Renal Clear Cell Carcinoma	c64.9	8310/3	TCGA-B0-5712	TCGA-B0-5712-11A	Solid Tissue Normal
TCGA-B2-5636-01A-01-BS1.1db5caaa-2829-4c0e-9612-1ffabe5312d9.svs	KIRC	Kidney Renal Clear Cell Carcinoma	c64.9	8310/3	TCGA-B2-5636	TCGA-B2-5636-01A	Primary Tumor
TCGA-B2-5636-11A-01-TS1.acf87f37-615e-40de-ad6f-a11f06e56211.svs	KIRC	Kidney Renal Clear Cell Carcinoma	c64.9	8310/3	TCGA-B2-5636	TCGA-B2-5636-11A	Solid Tissue Normal
TCGA-B2-5641-01A-01-BS1.84f86b52-648d-41eb-bf80-506d77bb037b.svs	KIRC	Kidney Renal Clear Cell Carcinoma	c64.9	8310/3	TCGA-B2-5641	TCGA-B2-5641-01A	Primary Tumor
TCGA-B2-5641-01A-01-TS1.18c3cfa7-6f80-4b72-9ab0-2abeb30fd9f0.svs	KIRC	Kidney Renal Clear Cell Carcinoma	c64.9	8310/3	TCGA-B2-5641	TCGA-B2-5641-01A	Primary Tumor
TCGA-B2-5641-11A-01-TS1.eb8c4cab-1e90-4111-84d5-f4aa045b7872.svs	KIRC	Kidney Renal Clear Cell Carcinoma	c64.9	8310/3	TCGA-B2-5641	TCGA-B2-5641-11A	Solid Tissue Normal
TCGA-B8-4619-01A-01-BS1.fc69c5d9-a218-4922-a2d1-cc748139c6d4.svs	KIRC	Kidney Renal Clear Cell Carcinoma	c64.9	8310/3	TCGA-B8-4619	TCGA-B8-4619-01A	Primary Tumor
TCGA-B8-4619-01A-02-BS2.f126b683-3d94-4ce0-b71f-8d4bfcd6918f.svs	KIRC	Kidney Renal Clear Cell Carcinoma	c64.9	8310/3	TCGA-B8-4619	TCGA-B8-4619-01A	Primary Tumor
TCGA-B8-4619-11A-01-BS1.60b27b54-02d2-4e42-b4df-45d58f2440e5.svs	KIRC	Kidney Renal Clear Cell Carcinoma	c64.9	8310/3	TCGA-B8-4619	TCGA-B8-4619-11A	Solid Tissue Normal
TCGA-B8-4619-11A-01-TS1.ca3f6440-5e93-4a7c-91f9-52778d91c841.svs	KIRC	Kidney Renal Clear Cell Carcinoma	c64.9	8310/3	TCGA-B8-4619	TCGA-B8-4619-11A	Solid Tissue Normal
TCGA-B8-4620-01A-01-BS1.9af6d71c-5298-4482-8c88-71cb6845ba77.svs	KIRC	Kidney Renal Clear Cell Carcinoma	c64.9	8310/3	TCGA-B8-4620	TCGA-B8-4620-01A	Primary Tumor
TCGA-B8-4620-01A-02-BS2.e3109c33-b9db-4a4c-aa94-e21f927d4578.svs	KIRC	Kidney Renal Clear Cell Carcinoma	c64.9	8310/3	TCGA-B8-4620	TCGA-B8-4620-01A	Primary Tumor
TCGA-B8-4620-11A-01-BS1.2880b339-0ac7-461d-9061-59f438a195e6.svs	KIRC	Kidney Renal Clear Cell Carcinoma	c64.9	8310/3	TCGA-B8-4620	TCGA-B8-4620-11A	Solid Tissue Normal
TCGA-B8-4620-11A-01-TS1.c895eb6b-b348-4718-a1e3-dc4aa377177d.svs	KIRC	Kidney Renal Clear Cell Carcinoma	c64.9	8310/3	TCGA-B8-4620	TCGA-B8-4620-11A	Solid Tissue Normal
TCGA-B8-4622-01A-01-BS1.d2f63f4d-0d21-485f-bde4-cb81cdf57fd9.svs	KIRC	Kidney Renal Clear Cell Carcinoma	c64.9	8310/3	TCGA-B8-4622	TCGA-B8-4622-01A	Primary Tumor
TCGA-B8-4622-01A-02-BS2.1c03c0cf-a853-4dd1-9ce7-fe4a621d6d31.svs	KIRC	Kidney Renal Clear Cell Carcinoma	c64.9	8310/3	TCGA-B8-4622	TCGA-B8-4622-01A	Primary Tumor
TCGA-B8-4622-11A-01-BS1.c7e2baa0-d84b-4420-b6cd-795f0ac69669.svs	KIRC	Kidney Renal Clear Cell Carcinoma	c64.9	8310/3	TCGA-B8-4622	TCGA-B8-4622-11A	Solid Tissue Normal
TCGA-B8-4622-11A-01-TS1.d4840c85-d2e9-4494-940d-22f26dcff2a7.svs	KIRC	Kidney Renal Clear Cell Carcinoma	c64.9	8310/3	TCGA-B8-4622	TCGA-B8-4622-11A	Solid Tissue Normal
TCGA-B8-5549-01A-01-BS1.5ab335f4-b1db-494b-9732-75e0fbf2ab67.svs	KIRC	Kidney Renal Clear Cell Carcinoma	c64.9	8310/3	TCGA-B8-5549	TCGA-B8-5549-01A	Primary Tumor
TCGA-B8-5549-01A-01-TS1.0b16dc85-c95b-4624-88c5-d6a58fe8766f.svs	KIRC	Kidney Renal Clear Cell Carcinoma	c64.9	8310/3	TCGA-B8-5549	TCGA-B8-5549-01A	Primary Tumor
TCGA-B8-5549-11A-01-TS1.c5574643-1e62-4d6e-ade2-09cbca47c073.svs	KIRC	Kidney Renal Clear Cell Carcinoma	c64.9	8310/3	TCGA-B8-5549	TCGA-B8-5549-11A	Solid Tissue Normal
TCGA-B8-5552-01B-01-BS1.5cb7011d-6e13-41c9-93c7-e4eb954fea99.svs	KIRC	Kidney Renal Clear Cell Carcinoma	c64.9	8310/3	TCGA-B8-5552	TCGA-B8-5552-01B	Primary Tumor
TCGA-B8-5552-01B-01-TS1.7cfbbaef-3cf6-4ea1-825e-b521d282b9ab.svs	KIRC	Kidney Renal Clear Cell Carcinoma	c64.9	8310/3	TCGA-B8-5552	TCGA-B8-5552-01B	Primary Tumor
TCGA-B8-5552-11A-01-TS1.1ab089ad-b170-4b3f-b6fe-c89b25622199.svs	KIRC	Kidney Renal Clear Cell Carcinoma	c64.9	8310/3	TCGA-B8-5552	TCGA-B8-5552-11A	Solid Tissue Normal
TCGA-CJ-5672-01A-01-BS1.9e88c6f0-b623-4688-bc2e-951f1a4403ff.svs	KIRC	Kidney Renal Clear Cell Carcinoma	c64.9	8310/3	TCGA-CJ-5672	TCGA-CJ-5672-01A	Primary Tumor
TCGA-CJ-5672-01A-01-TS1.d828ca12-bdd0-4811-aae7-5f1958ea383a.svs	KIRC	Kidney Renal Clear Cell Carcinoma	c64.9	8310/3	TCGA-CJ-5672	TCGA-CJ-5672-01A	Primary Tumor
TCGA-CJ-5672-11A-01-TS1.c6c12d7e-8fa2-4a8b-aeb8-5a87819e74f3.svs	KIRC	Kidney Renal Clear Cell Carcinoma	c64.9	8310/3	TCGA-CJ-5672	TCGA-CJ-5672-11A	Solid Tissue Normal
TCGA-CJ-5676-01A-01-BS1.b4fae15b-bfd3-4c8d-b5bf-a17ea21e20e5.svs	KIRC	Kidney Renal Clear Cell Carcinoma	c64.9	8310/3	TCGA-CJ-5676	TCGA-CJ-5676-01A	Primary Tumor
TCGA-CJ-5676-01A-01-TS1.783d7d11-d326-4c58-a40f-c47ae4d53391.svs	KIRC	Kidney Renal Clear Cell Carcinoma	c64.9	8310/3	TCGA-CJ-5676	TCGA-CJ-5676-01A	Primary Tumor
TCGA-CJ-5676-11A-01-TS1.1f4e3e7c-1bf3-4a9e-8993-e5b07a28e52b.svs	KIRC	Kidney Renal Clear Cell Carcinoma	c64.9	8310/3	TCGA-CJ-5676	TCGA-CJ-5676-11A	Solid Tissue Normal
TCGA-CJ-5677-01A-01-BS1.d4b88e52-79d7-414a-85f5-83548dc14133.svs	KIRC	Kidney Renal Clear Cell Carcinoma	c64.9	8310/3	TCGA-CJ-5677	TCGA-CJ-5677-01A	Primary Tumor
TCGA-CJ-5677-01A-01-TS1.62b96377-119b-418d-a149-61211a6aa8bb.svs	KIRC	Kidney Renal Clear Cell Carcinoma	c64.9	8310/3	TCGA-CJ-5677	TCGA-CJ-5677-01A	Primary Tumor
TCGA-CJ-5677-11A-01-TS1.4403122e-717a-45f1-82f0-a6dc59089841.svs	KIRC	Kidney Renal Clear Cell Carcinoma	c64.9	8310/3	TCGA-CJ-5677	TCGA-CJ-5677-11A	Solid Tissue Normal
TCGA-CJ-5678-01A-01-BS1.f4d46d7a-7646-4334-b919-eb3272cc7340.svs	KIRC	Kidney Renal Clear Cell Carcinoma	c64.9	8310/3	TCGA-CJ-5678	TCGA-CJ-5678-01A	Primary Tumor
TCGA-CJ-5678-01A-01-TS1.b2e4ad03-2c11-4973-b9d9-30f8ffbbf0b1.svs	KIRC	Kidney Renal Clear Cell Carcinoma	c64.9	8310/3	TCGA-CJ-5678	TCGA-CJ-5678-01A	Primary Tumor
TCGA-CJ-5678-11A-01-TS1.2b027ad4-be29-4e57-a554-ac7c26547e3c.svs	KIRC	Kidney Renal Clear Cell Carcinoma	c64.9	8310/3	TCGA-CJ-5678	TCGA-CJ-5678-11A	Solid Tissue Normal
TCGA-CJ-5679-01A-01-BS1.b25b5d67-ca20-40ba-a5b7-11692f012dc6.svs	KIRC	Kidney Renal Clear Cell Carcinoma	c64.9	8310/3	TCGA-CJ-5679	TCGA-CJ-5679-01A	Primary Tumor
TCGA-CJ-5679-01A-01-TS1.5a3eced0-f9a8-4974-82ef-1260eff89b55.svs	KIRC	Kidney Renal Clear Cell Carcinoma	c64.9	8310/3	TCGA-CJ-5679	TCGA-CJ-5679-01A	Primary Tumor
TCGA-CJ-5679-11A-01-TS1.b4f2f996-d532-4fa7-8bce-f3c13d6b1aa1.svs	KIRC	Kidney Renal Clear Cell Carcinoma	c64.9	8310/3	TCGA-CJ-5679	TCGA-CJ-5679-11A	Solid Tissue Normal
TCGA-CJ-5680-01A-01-BS1.cc261024-9812-4224-bc2d-be97e23b5e10.svs	KIRC	Kidney Renal Clear Cell Carcinoma	c64.9	8310/3	TCGA-CJ-5680	TCGA-CJ-5680-01A	Primary Tumor
TCGA-CJ-5680-01A-01-TS1.735fab68-e36f-4cff-9362-0feec9f8222c.svs	KIRC	Kidney Renal Clear Cell Carcinoma	c64.9	8310/3	TCGA-CJ-5680	TCGA-CJ-5680-01A	Primary Tumor
TCGA-CJ-5680-11A-01-TS1.20ebe61d-6a8e-48d5-8c3b-b6b85db20c86.svs	KIRC	Kidney Renal Clear Cell Carcinoma	c64.9	8310/3	TCGA-CJ-5680	TCGA-CJ-5680-11A	Solid Tissue Normal
TCGA-CJ-5681-01A-01-BS1.405a4fec-381d-4660-bff0-ea3a0eb1b782.svs	KIRC	Kidney Renal Clear Cell Carcinoma	c64.9	8310/3	TCGA-CJ-5681	TCGA-CJ-5681-01A	Primary Tumor
TCGA-CJ-5681-01A-01-TS1.c05ad447-c6ef-44c5-b7a2-42d438d7e9f4.svs	KIRC	Kidney Renal Clear Cell Carcinoma	c64.9	8310/3	TCGA-CJ-5681	TCGA-CJ-5681-01A	Primary Tumor
TCGA-CJ-5681-11A-01-TS1.24256c0e-3068-4924-9b10-6e8b358666ac.svs	KIRC	Kidney Renal Clear Cell Carcinoma	c64.9	8310/3	TCGA-CJ-5681	TCGA-CJ-5681-11A	Solid Tissue Normal
TCGA-CJ-5689-01A-01-BS1.0bf9eb23-53d8-4238-a31c-e2cc1c1dcf82.svs	KIRC	Kidney Renal Clear Cell Carcinoma	c64.9	8310/3	TCGA-CJ-5689	TCGA-CJ-5689-01A	Primary Tumor
TCGA-CJ-5689-01A-01-TS1.fd634a8c-881d-4eb4-a790-cc46149c0d54.svs	KIRC	Kidney Renal Clear Cell Carcinoma	c64.9	8310/3	TCGA-CJ-5689	TCGA-CJ-5689-01A	Primary Tumor
TCGA-CJ-5689-11A-01-TS1.07599a75-3125-43aa-9c3c-a6b2e8462203.svs	KIRC	Kidney Renal Clear Cell Carcinoma	c64.9	8310/3	TCGA-CJ-5689	TCGA-CJ-5689-11A	Solid Tissue Normal
TCGA-CJ-6030-01A-01-BS1.2043b964-9a10-41c0-b36e-69031df7b3d0.svs	KIRC	Kidney Renal Clear Cell Carcinoma	c64.9	8310/3	TCGA-CJ-6030	TCGA-CJ-6030-01A	Primary Tumor
TCGA-CJ-6030-01A-01-TS1.e4b3dd17-d431-4c85-87a4-5733c31a5310.svs	KIRC	Kidney Renal Clear Cell Carcinoma	c64.9	8310/3	TCGA-CJ-6030	TCGA-CJ-6030-01A	Primary Tumor
TCGA-CJ-6030-11A-01-TS1.9be20b43-0879-4510-8775-0bab2d15b48d.svs	KIRC	Kidney Renal Clear Cell Carcinoma	c64.9	8310/3	TCGA-CJ-6030	TCGA-CJ-6030-11A	Solid Tissue Normal
TCGA-CJ-6033-01A-01-BS1.d8c42f88-31b4-4e2e-b92e-186e3aceabf6.svs	KIRC	Kidney Renal Clear Cell Carcinoma	c64.9	8310/3	TCGA-CJ-6033	TCGA-CJ-6033-01A	Primary Tumor
TCGA-CJ-6033-01A-01-TS1.f868f16b-56f5-4acb-a4ce-b64e78e1d5cb.svs	KIRC	Kidney Renal Clear Cell Carcinoma	c64.9	8310/3	TCGA-CJ-6033	TCGA-CJ-6033-01A	Primary Tumor
TCGA-CJ-6033-11A-01-TS1.0f1f958a-fe54-4b10-aefa-5e49e61f7c5d.svs	KIRC	Kidney Renal Clear Cell Carcinoma	c64.9	8310/3	TCGA-CJ-6033	TCGA-CJ-6033-11A	Solid Tissue Normal
TCGA-CW-5580-01A-01-BS1.40b08696-d725-486e-bc88-2b7f882cc290.svs	KIRC	Kidney Renal Clear Cell Carcinoma	c64.9	8310/3	TCGA-CW-5580	TCGA-CW-5580-01A	Primary Tumor
TCGA-CW-5580-01A-01-TS1.284960c6-7f58-4e9f-bf21-8d3878c8cfbd.svs	KIRC	Kidney Renal Clear Cell Carcinoma	c64.9	8310/3	TCGA-CW-5580	TCGA-CW-5580-01A	Primary Tumor
TCGA-CW-5580-11A-01-TS1.2568bab3-cf3b-401f-8f19-b48dfd2d9671.svs	KIRC	Kidney Renal Clear Cell Carcinoma	c64.9	8310/3	TCGA-CW-5580	TCGA-CW-5580-11A	Solid Tissue Normal
TCGA-CW-5581-01A-01-BS1.9b5821de-2c19-4895-b2ab-d907296cabf2.svs	KIRC	Kidney Renal Clear Cell Carcinoma	c64.9	8310/3	TCGA-CW-5581	TCGA-CW-5581-01A	Primary Tumor
TCGA-CW-5581-11A-01-TS1.3ec50e75-b9af-4a2b-9dfa-1ee1cac6d14b.svs	KIRC	Kidney Renal Clear Cell Carcinoma	c64.9	8310/3	TCGA-CW-5581	TCGA-CW-5581-11A	Solid Tissue Normal
TCGA-CW-5584-01A-01-BS1.be742dcb-78fe-4adf-910f-f4706e2c9469.svs	KIRC	Kidney Renal Clear Cell Carcinoma	c64.9	8310/3	TCGA-CW-5584	TCGA-CW-5584-01A	Primary Tumor
TCGA-CW-5584-01A-01-TS1.3f30341f-3318-4351-a3fe-a7389f5cbcda.svs	KIRC	Kidney Renal Clear Cell Carcinoma	c64.9	8310/3	TCGA-CW-5584	TCGA-CW-5584-01A	Primary Tumor
TCGA-CW-5584-11A-01-TS1.8210fe85-fa26-4fa7-87a2-2a86e9e0d5f6.svs	KIRC	Kidney Renal Clear Cell Carcinoma	c64.9	8310/3	TCGA-CW-5584	TCGA-CW-5584-11A	Solid Tissue Normal
TCGA-CW-5585-01A-01-BS1.19a033bb-20e8-4c14-9b26-79e2eeffe405.svs	KIRC	Kidney Renal Clear Cell Carcinoma	c64.9	8310/3	TCGA-CW-5585	TCGA-CW-5585-01A	Primary Tumor
TCGA-CW-5585-01A-01-TS1.08dbf72d-9d28-4267-89d6-bfab37f33096.svs	KIRC	Kidney Renal Clear Cell Carcinoma	c64.9	8310/3	TCGA-CW-5585	TCGA-CW-5585-01A	Primary Tumor
TCGA-CW-5585-11A-01-TS1.b689cf6c-720a-415f-b648-6998329cd6fd.svs	KIRC	Kidney Renal Clear Cell Carcinoma	c64.9	8310/3	TCGA-CW-5585	TCGA-CW-5585-11A	Solid Tissue Normal
TCGA-CW-5587-01A-01-BS1.c7ac5085-943c-4c99-a1f0-b052d0185de0.svs	KIRC	Kidney Renal Clear Cell Carcinoma	c64.9	8310/3	TCGA-CW-5587	TCGA-CW-5587-01A	Primary Tumor
TCGA-CW-5587-01A-01-TS1.74e9edf5-d055-43b8-a219-a4afd3d1e917.svs	KIRC	Kidney Renal Clear Cell Carcinoma	c64.9	8310/3	TCGA-CW-5587	TCGA-CW-5587-01A	Primary Tumor
TCGA-CW-5587-11A-01-TS1.23a6ab87-748c-4883-9317-53e375ef0103.svs	KIRC	Kidney Renal Clear Cell Carcinoma	c64.9	8310/3	TCGA-CW-5587	TCGA-CW-5587-11A	Solid Tissue Normal
TCGA-CW-5589-01A-01-BS1.de327198-4658-433e-925e-088164bcc490.svs	KIRC	Kidney Renal Clear Cell Carcinoma	c64.9	8310/3	TCGA-CW-5589	TCGA-CW-5589-01A	Primary Tumor
TCGA-CW-5589-01A-01-TS1.d704b905-075c-4149-b882-0ea19a3b069f.svs	KIRC	Kidney Renal Clear Cell Carcinoma	c64.9	8310/3	TCGA-CW-5589	TCGA-CW-5589-01A	Primary Tumor
TCGA-CW-5589-11A-01-TS1.99947b7b-72c2-4bb0-ab72-b1e3de613bf3.svs	KIRC	Kidney Renal Clear Cell Carcinoma	c64.9	8310/3	TCGA-CW-5589	TCGA-CW-5589-11A	Solid Tissue Normal
TCGA-CW-5591-01A-01-BS1.7d492742-715e-403f-9a9a-8a0836fd51fa.svs	KIRC	Kidney Renal Clear Cell Carcinoma	c64.9	8310/3	TCGA-CW-5591	TCGA-CW-5591-01A	Primary Tumor
TCGA-CW-5591-01A-01-TS1.9a27d005-1417-485a-99f5-1a6818ad83dc.svs	KIRC	Kidney Renal Clear Cell Carcinoma	c64.9	8310/3	TCGA-CW-5591	TCGA-CW-5591-01A	Primary Tumor
TCGA-CW-5591-11A-01-TS1.80a57e6c-c0cc-4d39-8191-0ad2f975912d.svs	KIRC	Kidney Renal Clear Cell Carcinoma	c64.9	8310/3	TCGA-CW-5591	TCGA-CW-5591-11A	Solid Tissue Normal
TCGA-CW-6087-01A-01-BS1.39a19451-502d-4ffe-bced-1b8fb0da570b.svs	KIRC	Kidney Renal Clear Cell Carcinoma	c64.9	8310/3	TCGA-CW-6087	TCGA-CW-6087-01A	Primary Tumor
TCGA-CW-6087-01A-01-TS1.f68651c4-c1ef-43fb-8c7d-909dbacc80c0.svs	KIRC	Kidney Renal Clear Cell Carcinoma	c64.9	8310/3	TCGA-CW-6087	TCGA-CW-6087-01A	Primary Tumor
TCGA-CW-6087-11A-01-TS1.68e481ac-00b0-4be7-a52f-2944a7824a75.svs	KIRC	Kidney Renal Clear Cell Carcinoma	c64.9	8310/3	TCGA-CW-6087	TCGA-CW-6087-11A	Solid Tissue Normal
TCGA-CW-6088-01A-01-BS1.b142b9f6-7862-499e-9c2c-62d6937f8f80.svs	KIRC	Kidney Renal Clear Cell Carcinoma	c64.9	8310/3	TCGA-CW-6088	TCGA-CW-6088-01A	Primary Tumor
TCGA-CW-6088-01A-01-TS1.24cf3c20-564e-403f-a22d-cbe8d9f9657d.svs	KIRC	Kidney Renal Clear Cell Carcinoma	c64.9	8310/3	TCGA-CW-6088	TCGA-CW-6088-01A	Primary Tumor
TCGA-CW-6088-11A-01-TS1.7234478c-6cfb-4c54-84b8-5bf9423f2bd6.svs	KIRC	Kidney Renal Clear Cell Carcinoma	c64.9	8310/3	TCGA-CW-6088	TCGA-CW-6088-11A	Solid Tissue Normal
TCGA-CW-6090-01A-01-BS1.83d41b27-0061-480d-ab88-6eb5ee1332a3.svs	KIRC	Kidney Renal Clear Cell Carcinoma	c64.9	8310/3	TCGA-CW-6090	TCGA-CW-6090-01A	Primary Tumor
TCGA-CW-6090-01A-01-TS1.b660b792-f60f-4261-8ee5-f91db8616536.svs	KIRC	Kidney Renal Clear Cell Carcinoma	c64.9	8310/3	TCGA-CW-6090	TCGA-CW-6090-01A	Primary Tumor
TCGA-CW-6090-11A-01-TS1.1e28e525-404b-4b18-9224-69303f9eb006.svs	KIRC	Kidney Renal Clear Cell Carcinoma	c64.9	8310/3	TCGA-CW-6090	TCGA-CW-6090-11A	Solid Tissue Normal
TCGA-CZ-4863-01A-01-BS1.038689d2-9d7b-4f2c-a655-d474b24d1e1d.svs	KIRC	Kidney Renal Clear Cell Carcinoma	c64.9	8310/3	TCGA-CZ-4863	TCGA-CZ-4863-01A	Primary Tumor
TCGA-CZ-4863-01A-01-TS1.de0e4783-b374-49fe-a8b1-67e3c53e0378.svs	KIRC	Kidney Renal Clear Cell Carcinoma	c64.9	8310/3	TCGA-CZ-4863	TCGA-CZ-4863-01A	Primary Tumor
TCGA-CZ-4863-11A-01-BS1.a31260bb-ffbe-4e0f-8acb-6477f727895c.svs	KIRC	Kidney Renal Clear Cell Carcinoma	c64.9	8310/3	TCGA-CZ-4863	TCGA-CZ-4863-11A	Solid Tissue Normal
TCGA-CZ-4863-11A-01-TS1.db595c83-3518-4822-b2f2-c14547f20406.svs	KIRC	Kidney Renal Clear Cell Carcinoma	c64.9	8310/3	TCGA-CZ-4863	TCGA-CZ-4863-11A	Solid Tissue Normal
TCGA-CZ-4864-01A-01-BS1.7607f567-91c0-4935-9572-0f9f8ae605af.svs	KIRC	Kidney Renal Clear Cell Carcinoma	c64.9	8310/3	TCGA-CZ-4864	TCGA-CZ-4864-01A	Primary Tumor
TCGA-CZ-4864-01A-01-TS1.70b517c8-66de-447c-b860-54fe08b96050.svs	KIRC	Kidney Renal Clear Cell Carcinoma	c64.9	8310/3	TCGA-CZ-4864	TCGA-CZ-4864-01A	Primary Tumor
TCGA-CZ-4864-11A-01-BS1.5b0fc9a3-08bb-48ed-8a2e-d38db0f5f75f.svs	KIRC	Kidney Renal Clear Cell Carcinoma	c64.9	8310/3	TCGA-CZ-4864	TCGA-CZ-4864-11A	Solid Tissue Normal
TCGA-CZ-4864-11A-01-TS1.76d70a81-eaa2-460d-980d-a032143b767f.svs	KIRC	Kidney Renal Clear Cell Carcinoma	c64.9	8310/3	TCGA-CZ-4864	TCGA-CZ-4864-11A	Solid Tissue Normal
TCGA-CZ-5451-01A-01-BS1.88353366-8962-47fd-afcf-624deafd8fcb.svs	KIRC	Kidney Renal Clear Cell Carcinoma	c64.9	8310/3	TCGA-CZ-5451	TCGA-CZ-5451-01A	Primary Tumor
TCGA-CZ-5451-01A-01-TS1.baba0b14-59a0-4d89-8bfb-a427a5906643.svs	KIRC	Kidney Renal Clear Cell Carcinoma	c64.9	8310/3	TCGA-CZ-5451	TCGA-CZ-5451-01A	Primary Tumor
TCGA-CZ-5451-11A-01-TS1.4a9c3cb0-5145-4f15-9983-e3f1fc3b2ee4.svs	KIRC	Kidney Renal Clear Cell Carcinoma	c64.9	8310/3	TCGA-CZ-5451	TCGA-CZ-5451-11A	Solid Tissue Normal
TCGA-CZ-5452-01A-01-BS1.74e03a2b-079b-42aa-96e2-9c64bda4d661.svs	KIRC	Kidney Renal Clear Cell Carcinoma	c64.9	8310/3	TCGA-CZ-5452	TCGA-CZ-5452-01A	Primary Tumor
TCGA-CZ-5452-01A-01-TS1.9c59246f-a058-47df-a860-3e4a361bd13d.svs	KIRC	Kidney Renal Clear Cell Carcinoma	c64.9	8310/3	TCGA-CZ-5452	TCGA-CZ-5452-01A	Primary Tumor
TCGA-CZ-5452-11A-01-TS1.09590de3-2929-4ef7-ba8f-5b76be546db9.svs	KIRC	Kidney Renal Clear Cell Carcinoma	c64.9	8310/3	TCGA-CZ-5452	TCGA-CZ-5452-11A	Solid Tissue Normal
TCGA-CZ-5453-01A-01-BS1.2a643f3a-2e24-4708-880b-d8f5b50b8f96.svs	KIRC	Kidney Renal Clear Cell Carcinoma	c64.9	8310/3	TCGA-CZ-5453	TCGA-CZ-5453-01A	Primary Tumor
TCGA-CZ-5453-01A-01-TS1.b3fbec2f-d41a-4736-86ec-8c8cead81be6.svs	KIRC	Kidney Renal Clear Cell Carcinoma	c64.9	8310/3	TCGA-CZ-5453	TCGA-CZ-5453-01A	Primary Tumor
TCGA-CZ-5453-11A-01-TS1.6873474b-8a20-4757-b14b-15d275f62d76.svs	KIRC	Kidney Renal Clear Cell Carcinoma	c64.9	8310/3	TCGA-CZ-5453	TCGA-CZ-5453-11A	Solid Tissue Normal
TCGA-CZ-5454-01A-01-BS1.b5e5e9cf-7890-4526-803f-4e0e40798e40.svs	KIRC	Kidney Renal Clear Cell Carcinoma	c64.9	8310/3	TCGA-CZ-5454	TCGA-CZ-5454-01A	Primary Tumor
TCGA-CZ-5454-01A-01-TS1.a00b6c10-c0af-4c0c-8c08-4683d33877ee.svs	KIRC	Kidney Renal Clear Cell Carcinoma	c64.9	8310/3	TCGA-CZ-5454	TCGA-CZ-5454-01A	Primary Tumor
TCGA-CZ-5454-11A-01-TS1.7fe9df1e-190d-464e-acaf-5ea7222aecf4.svs	KIRC	Kidney Renal Clear Cell Carcinoma	c64.9	8310/3	TCGA-CZ-5454	TCGA-CZ-5454-11A	Solid Tissue Normal
TCGA-CZ-5455-01A-01-BS1.9be3cbd3-ca97-4933-a231-e118116f0287.svs	KIRC	Kidney Renal Clear Cell Carcinoma	c64.9	8310/3	TCGA-CZ-5455	TCGA-CZ-5455-01A	Primary Tumor
TCGA-CZ-5455-01A-01-TS1.75006f52-a7b3-4742-b6f9-571d5f924c2d.svs	KIRC	Kidney Renal Clear Cell Carcinoma	c64.9	8310/3	TCGA-CZ-5455	TCGA-CZ-5455-01A	Primary Tumor
TCGA-CZ-5455-11A-01-TS1.11602ef1-42af-4134-9035-e5cc78ff3839.svs	KIRC	Kidney Renal Clear Cell Carcinoma	c64.9	8310/3	TCGA-CZ-5455	TCGA-CZ-5455-11A	Solid Tissue Normal
TCGA-CZ-5456-01A-01-BS1.45a42e1d-1970-4e12-85c0-00844489275b.svs	KIRC	Kidney Renal Clear Cell Carcinoma	c64.9	8310/3	TCGA-CZ-5456	TCGA-CZ-5456-01A	Primary Tumor
TCGA-CZ-5456-01A-01-TS1.f135ec08-2fdc-4a98-a6c2-1f95898e9dea.svs	KIRC	Kidney Renal Clear Cell Carcinoma	c64.9	8310/3	TCGA-CZ-5456	TCGA-CZ-5456-01A	Primary Tumor
TCGA-CZ-5456-11A-01-TS1.54113269-f3e4-4c5a-862e-71ea7289ea40.svs	KIRC	Kidney Renal Clear Cell Carcinoma	c64.9	8310/3	TCGA-CZ-5456	TCGA-CZ-5456-11A	Solid Tissue Normal
TCGA-CZ-5457-01A-01-BS1.7567a941-281f-42b7-83e2-3f79fb199fbf.svs	KIRC	Kidney Renal Clear Cell Carcinoma	c64.9	8310/3	TCGA-CZ-5457	TCGA-CZ-5457-01A	Primary Tumor
TCGA-CZ-5457-01A-01-TS1.14f6e7c5-a348-4c45-9e57-80cfe218a41a.svs	KIRC	Kidney Renal Clear Cell Carcinoma	c64.9	8310/3	TCGA-CZ-5457	TCGA-CZ-5457-01A	Primary Tumor
TCGA-CZ-5457-11A-01-TS1.57b6a44a-8253-47de-bee2-a35b9e3c833a.svs	KIRC	Kidney Renal Clear Cell Carcinoma	c64.9	8310/3	TCGA-CZ-5457	TCGA-CZ-5457-11A	Solid Tissue Normal
TCGA-CZ-5458-01A-01-BS1.5fdc4e89-529a-487e-abaf-ab82fc5a4944.svs	KIRC	Kidney Renal Clear Cell Carcinoma	c64.9	8310/3	TCGA-CZ-5458	TCGA-CZ-5458-01A	Primary Tumor
TCGA-CZ-5458-01A-01-TS1.fbe4263c-78a5-447b-ba66-621667fc901e.svs	KIRC	Kidney Renal Clear Cell Carcinoma	c64.9	8310/3	TCGA-CZ-5458	TCGA-CZ-5458-01A	Primary Tumor
TCGA-CZ-5458-11A-01-TS1.56a04ab6-825e-40d2-b130-8c63e496e346.svs	KIRC	Kidney Renal Clear Cell Carcinoma	c64.9	8310/3	TCGA-CZ-5458	TCGA-CZ-5458-11A	Solid Tissue Normal
TCGA-CZ-5461-01A-01-BS1.59de7976-3209-482e-a27a-777838c76895.svs	KIRC	Kidney Renal Clear Cell Carcinoma	c64.9	8310/3	TCGA-CZ-5461	TCGA-CZ-5461-01A	Primary Tumor
TCGA-CZ-5461-01A-01-TS1.35fed345-8dbe-4377-9b08-8a1e37611c15.svs	KIRC	Kidney Renal Clear Cell Carcinoma	c64.9	8310/3	TCGA-CZ-5461	TCGA-CZ-5461-01A	Primary Tumor
TCGA-CZ-5461-11A-01-TS1.9c7ac852-d4ff-4a4e-9376-be598abec803.svs	KIRC	Kidney Renal Clear Cell Carcinoma	c64.9	8310/3	TCGA-CZ-5461	TCGA-CZ-5461-11A	Solid Tissue Normal
TCGA-CZ-5462-01A-01-BS1.2e357e95-c49d-418d-af54-3f25136aaf9c.svs	KIRC	Kidney Renal Clear Cell Carcinoma	c64.9	8310/3	TCGA-CZ-5462	TCGA-CZ-5462-01A	Primary Tumor
TCGA-CZ-5462-01A-01-TS1.06fb0cab-ba8f-4e78-b3a4-6c83858cde44.svs	KIRC	Kidney Renal Clear Cell Carcinoma	c64.9	8310/3	TCGA-CZ-5462	TCGA-CZ-5462-01A	Primary Tumor
TCGA-CZ-5462-11A-01-TS1.75d0b805-08ba-4150-b929-9de3a37480b9.svs	KIRC	Kidney Renal Clear Cell Carcinoma	c64.9	8310/3	TCGA-CZ-5462	TCGA-CZ-5462-11A	Solid Tissue Normal
TCGA-CZ-5463-01A-01-BS1.67fec03b-d9f2-475d-a0b0-ac370f713dbd.svs	KIRC	Kidney Renal Clear Cell Carcinoma	c64.9	8310/3	TCGA-CZ-5463	TCGA-CZ-5463-01A	Primary Tumor
TCGA-CZ-5463-01A-01-TS1.5336e257-e387-4d60-b02e-3475e8ec4ea8.svs	KIRC	Kidney Renal Clear Cell Carcinoma	c64.9	8310/3	TCGA-CZ-5463	TCGA-CZ-5463-01A	Primary Tumor
TCGA-CZ-5463-11A-01-TS1.e465ef74-bb68-4e84-af80-0ba271014fa0.svs	KIRC	Kidney Renal Clear Cell Carcinoma	c64.9	8310/3	TCGA-CZ-5463	TCGA-CZ-5463-11A	Solid Tissue Normal
TCGA-CZ-5466-01A-01-BS1.bb340629-881e-4cca-b3a3-e15ce2e7ea10.svs	KIRC	Kidney Renal Clear Cell Carcinoma	c64.9	8310/3	TCGA-CZ-5466	TCGA-CZ-5466-01A	Primary Tumor
TCGA-CZ-5466-01A-01-TS1.9326e64b-66f8-4fcb-af13-eb5994d2be37.svs	KIRC	Kidney Renal Clear Cell Carcinoma	c64.9	8310/3	TCGA-CZ-5466	TCGA-CZ-5466-01A	Primary Tumor
TCGA-CZ-5466-11A-01-TS1.7dee9b4f-9f16-48c9-8a09-64647e72568d.svs	KIRC	Kidney Renal Clear Cell Carcinoma	c64.9	8310/3	TCGA-CZ-5466	TCGA-CZ-5466-11A	Solid Tissue Normal
TCGA-CZ-5467-01A-01-BS1.bd2795fa-17ba-4b8e-ba48-b6a0b30f3142.svs	KIRC	Kidney Renal Clear Cell Carcinoma	c64.9	8310/3	TCGA-CZ-5467	TCGA-CZ-5467-01A	Primary Tumor
TCGA-CZ-5467-01A-01-TS1.12f383f5-4f3c-42a5-9192-4333b4355255.svs	KIRC	Kidney Renal Clear Cell Carcinoma	c64.9	8310/3	TCGA-CZ-5467	TCGA-CZ-5467-01A	Primary Tumor
TCGA-CZ-5467-11A-01-TS1.c634c95c-4d30-46c3-b502-1718b179f560.svs	KIRC	Kidney Renal Clear Cell Carcinoma	c64.9	8310/3	TCGA-CZ-5467	TCGA-CZ-5467-11A	Solid Tissue Normal
TCGA-CZ-5468-01A-01-BS1.548bb914-f037-485c-bc8e-2fa2ad94510b.svs	KIRC	Kidney Renal Clear Cell Carcinoma	c64.9	8310/3	TCGA-CZ-5468	TCGA-CZ-5468-01A	Primary Tumor
TCGA-CZ-5468-01A-01-TS1.ea4712c0-7799-4523-be43-578f0505911f.svs	KIRC	Kidney Renal Clear Cell Carcinoma	c64.9	8310/3	TCGA-CZ-5468	TCGA-CZ-5468-01A	Primary Tumor
TCGA-CZ-5468-11A-01-TS1.2bf83d3d-2635-40e4-81d0-74984613bd6b.svs	KIRC	Kidney Renal Clear Cell Carcinoma	c64.9	8310/3	TCGA-CZ-5468	TCGA-CZ-5468-11A	Solid Tissue Normal
TCGA-CZ-5469-01A-01-BS1.4cd9eed4-12c3-412b-8322-d3de097c4807.svs	KIRC	Kidney Renal Clear Cell Carcinoma	c64.9	8310/3	TCGA-CZ-5469	TCGA-CZ-5469-01A	Primary Tumor
TCGA-CZ-5469-01A-01-TS1.23d64cb9-3c0e-4f9a-a4e3-23a4625b50b4.svs	KIRC	Kidney Renal Clear Cell Carcinoma	c64.9	8310/3	TCGA-CZ-5469	TCGA-CZ-5469-01A	Primary Tumor
TCGA-CZ-5469-11A-01-TS1.e9a81cda-a161-4862-b97f-823020490b08.svs	KIRC	Kidney Renal Clear Cell Carcinoma	c64.9	8310/3	TCGA-CZ-5469	TCGA-CZ-5469-11A	Solid Tissue Normal
TCGA-CZ-5470-01A-01-BS1.851895a7-75fe-48df-9867-a9c08359e8e2.svs	KIRC	Kidney Renal Clear Cell Carcinoma	c64.9	8310/3	TCGA-CZ-5470	TCGA-CZ-5470-01A	Primary Tumor
TCGA-CZ-5470-01A-01-TS1.a0a53aa8-efd7-484b-a808-f72927e8edd7.svs	KIRC	Kidney Renal Clear Cell Carcinoma	c64.9	8310/3	TCGA-CZ-5470	TCGA-CZ-5470-01A	Primary Tumor
TCGA-CZ-5470-11A-01-TS1.7ea90231-5961-4f2a-912c-1d9a5e0763f9.svs	KIRC	Kidney Renal Clear Cell Carcinoma	c64.9	8310/3	TCGA-CZ-5470	TCGA-CZ-5470-11A	Solid Tissue Normal
TCGA-CZ-5982-01A-01-BS1.87f2c11d-a4bd-496d-b69a-368a1bf77fc1.svs	KIRC	Kidney Renal Clear Cell Carcinoma	c64.9	8310/3	TCGA-CZ-5982	TCGA-CZ-5982-01A	Primary Tumor
TCGA-CZ-5982-01A-01-TS1.1a1b28bf-9516-4be4-b97a-8956533afada.svs	KIRC	Kidney Renal Clear Cell Carcinoma	c64.9	8310/3	TCGA-CZ-5982	TCGA-CZ-5982-01A	Primary Tumor
TCGA-CZ-5982-11A-01-TS1.a01f82df-2cb8-407b-8dd9-d122eec17153.svs	KIRC	Kidney Renal Clear Cell Carcinoma	c64.9	8310/3	TCGA-CZ-5982	TCGA-CZ-5982-11A	Solid Tissue Normal
TCGA-CZ-5984-01A-01-BS1.5471b50f-5230-410f-93d4-c7cdc8f72566.svs	KIRC	Kidney Renal Clear Cell Carcinoma	c64.9	8310/3	TCGA-CZ-5984	TCGA-CZ-5984-01A	Primary Tumor
TCGA-CZ-5984-01A-01-TS1.d34608aa-018e-4451-a7ec-a3898a0d2401.svs	KIRC	Kidney Renal Clear Cell Carcinoma	c64.9	8310/3	TCGA-CZ-5984	TCGA-CZ-5984-01A	Primary Tumor
TCGA-CZ-5984-11A-01-TS1.f5985122-76f2-4f03-936e-eb88a5313732.svs	KIRC	Kidney Renal Clear Cell Carcinoma	c64.9	8310/3	TCGA-CZ-5984	TCGA-CZ-5984-11A	Solid Tissue Normal
TCGA-CZ-5985-01A-01-BS1.a0e81dbc-5326-4287-b639-4ccee4805913.svs	KIRC	Kidney Renal Clear Cell Carcinoma	c64.9	8310/3	TCGA-CZ-5985	TCGA-CZ-5985-01A	Primary Tumor
TCGA-CZ-5985-01A-01-TS1.81eca44c-fde2-4b21-8889-ffd8cc0f9e43.svs	KIRC	Kidney Renal Clear Cell Carcinoma	c64.9	8310/3	TCGA-CZ-5985	TCGA-CZ-5985-01A	Primary Tumor
TCGA-CZ-5985-11A-01-TS1.b4bbf4c4-565e-4a17-9f21-4528d38b1dd2.svs	KIRC	Kidney Renal Clear Cell Carcinoma	c64.9	8310/3	TCGA-CZ-5985	TCGA-CZ-5985-11A	Solid Tissue Normal
TCGA-CZ-5986-01A-01-BS1.70b065d1-c5e1-48b1-ae38-509de73922af.svs	KIRC	Kidney Renal Clear Cell Carcinoma	c64.9	8310/3	TCGA-CZ-5986	TCGA-CZ-5986-01A	Primary Tumor
TCGA-CZ-5986-01A-01-TS1.f60e3282-6321-4bc1-8620-520bdc92ccfc.svs	KIRC	Kidney Renal Clear Cell Carcinoma	c64.9	8310/3	TCGA-CZ-5986	TCGA-CZ-5986-01A	Primary Tumor
TCGA-CZ-5986-11A-01-TS1.bf7ce49a-c395-4c3f-be0f-6126e763b0db.svs	KIRC	Kidney Renal Clear Cell Carcinoma	c64.9	8310/3	TCGA-CZ-5986	TCGA-CZ-5986-11A	Solid Tissue Normal
TCGA-CZ-5987-01A-01-BS1.6229e8b0-f706-4ab1-bfdb-dc44ecdf57be.svs	KIRC	Kidney Renal Clear Cell Carcinoma	c64.9	8310/3	TCGA-CZ-5987	TCGA-CZ-5987-01A	Primary Tumor
TCGA-CZ-5987-01A-01-TS1.414e7dc3-fb5e-4e93-bee1-64bf4e63acea.svs	KIRC	Kidney Renal Clear Cell Carcinoma	c64.9	8310/3	TCGA-CZ-5987	TCGA-CZ-5987-01A	Primary Tumor
TCGA-CZ-5987-11A-01-TS1.b8003bf1-2e65-442c-aedd-d9f384b9ac11.svs	KIRC	Kidney Renal Clear Cell Carcinoma	c64.9	8310/3	TCGA-CZ-5987	TCGA-CZ-5987-11A	Solid Tissue Normal
TCGA-CZ-5988-01A-01-BS1.91bba4b1-12d4-4692-b6a2-92ae2acca0c7.svs	KIRC	Kidney Renal Clear Cell Carcinoma	c64.9	8310/3	TCGA-CZ-5988	TCGA-CZ-5988-01A	Primary Tumor
TCGA-CZ-5988-01A-01-TS1.8dc548a4-f284-46e0-9946-6f20f42ddb54.svs	KIRC	Kidney Renal Clear Cell Carcinoma	c64.9	8310/3	TCGA-CZ-5988	TCGA-CZ-5988-01A	Primary Tumor
TCGA-CZ-5988-11A-01-TS1.365becdb-a9e2-4538-9e1a-218915167879.svs	KIRC	Kidney Renal Clear Cell Carcinoma	c64.9	8310/3	TCGA-CZ-5988	TCGA-CZ-5988-11A	Solid Tissue Normal
TCGA-CZ-5989-01A-01-BS1.3d4444ff-f6f0-4863-b68e-b535e0f09b08.svs	KIRC	Kidney Renal Clear Cell Carcinoma	c64.9	8310/3	TCGA-CZ-5989	TCGA-CZ-5989-01A	Primary Tumor
TCGA-CZ-5989-01A-01-TS1.0d9fb54f-afe2-4a0c-a744-39ebb64a41c1.svs	KIRC	Kidney Renal Clear Cell Carcinoma	c64.9	8310/3	TCGA-CZ-5989	TCGA-CZ-5989-01A	Primary Tumor
TCGA-CZ-5989-11A-01-TS1.3ce88a74-7a67-455b-9a21-6e3c859bd582.svs	KIRC	Kidney Renal Clear Cell Carcinoma	c64.9	8310/3	TCGA-CZ-5989	TCGA-CZ-5989-11A	Solid Tissue Normal
TCGA-A4-A4ZT-01A-01-TS1.84BE1104-3757-47DE-B5A1-7B0FFE32C1FC.svs	KIRP	Kidney Renal Papillary Cell Carcinoma	c64.1	8260/3	TCGA-A4-A4ZT	TCGA-A4-A4ZT-01A	Primary Tumor
TCGA-A4-A4ZT-11A-01-TS1.2DA79738-466B-4204-A99E-EDC2F0DA8857.svs	KIRP	Kidney Renal Papillary Cell Carcinoma	c64.1	8260/3	TCGA-A4-A4ZT	TCGA-A4-A4ZT-11A	Solid Tissue Normal
TCGA-A4-A57E-01A-01-TS1.0D3F64CF-C097-4CC2-8A96-2B6911077CFD.svs	KIRP	Kidney Renal Papillary Cell Carcinoma	c64.1	8260/3	TCGA-A4-A57E	TCGA-A4-A57E-01A	Primary Tumor
TCGA-A4-A57E-11A-01-TS1.1CC7185A-BACC-45FF-BE39-93E25FB9996A.svs	KIRP	Kidney Renal Papillary Cell Carcinoma	c64.1	8260/3	TCGA-A4-A57E	TCGA-A4-A57E-11A	Solid Tissue Normal
TCGA-B9-4115-01A-01-BS1.72e68269-9175-465d-80be-f53dc93dde08.svs	KIRP	Kidney Renal Papillary Cell Carcinoma	c64.1	8260/3	TCGA-B9-4115	TCGA-B9-4115-01A	Primary Tumor
TCGA-B9-4115-01A-01-TS1.66ca00b7-f032-4d95-a790-b1f122100ee1.svs	KIRP	Kidney Renal Papillary Cell Carcinoma	c64.1	8260/3	TCGA-B9-4115	TCGA-B9-4115-01A	Primary Tumor
TCGA-B9-4115-11A-01-TS1.3a0afbc2-44f7-47cc-873c-c45facf679c3.svs	KIRP	Kidney Renal Papillary Cell Carcinoma	c64.1	8260/3	TCGA-B9-4115	TCGA-B9-4115-11A	Solid Tissue Normal
TCGA-BQ-5875-01A-01-BS1.7899849a-8506-4098-89d2-d045567dd0f3.svs	KIRP	Kidney Renal Papillary Cell Carcinoma	c64.1	8260/3	TCGA-BQ-5875	TCGA-BQ-5875-01A	Primary Tumor
TCGA-BQ-5875-01A-01-TS1.03879c22-0c80-4b4f-9429-03477242c682.svs	KIRP	Kidney Renal Papillary Cell Carcinoma	c64.1	8260/3	TCGA-BQ-5875	TCGA-BQ-5875-01A	Primary Tumor
TCGA-BQ-5875-11A-01-TS1.492fff55-15a4-4d5d-9445-0d9457bce127.svs	KIRP	Kidney Renal Papillary Cell Carcinoma	c64.1	8260/3	TCGA-BQ-5875	TCGA-BQ-5875-11A	Solid Tissue Normal
TCGA-BQ-5877-01A-01-BS1.4e1a3293-5253-46b4-9c2e-5a3282cf101d.svs	KIRP	Kidney Renal Papillary Cell Carcinoma	c64.1	8260/3	TCGA-BQ-5877	TCGA-BQ-5877-01A	Primary Tumor
TCGA-BQ-5877-01A-01-TS1.e7bb58de-639f-45b0-8227-f81803dcdf23.svs	KIRP	Kidney Renal Papillary Cell Carcinoma	c64.1	8260/3	TCGA-BQ-5877	TCGA-BQ-5877-01A	Primary Tumor
TCGA-BQ-5877-11A-01-TS1.e769ffb2-da9b-4f8a-abb3-4c84d9c71bd8.svs	KIRP	Kidney Renal Papillary Cell Carcinoma	c64.1	8260/3	TCGA-BQ-5877	TCGA-BQ-5877-11A	Solid Tissue Normal
TCGA-BQ-5878-01A-01-BS1.12cfb477-4095-4778-a428-2da0aa4a2755.svs	KIRP	Kidney Renal Papillary Cell Carcinoma	c64.1	8260/3	TCGA-BQ-5878	TCGA-BQ-5878-01A	Primary Tumor
TCGA-BQ-5878-01A-01-TS1.2826e342-5b20-4a50-bf63-e68b0cab059e.svs	KIRP	Kidney Renal Papillary Cell Carcinoma	c64.1	8260/3	TCGA-BQ-5878	TCGA-BQ-5878-01A	Primary Tumor
TCGA-BQ-5878-11A-01-TS1.8ea8378b-e76f-4d0e-b7fc-005381c1fd42.svs	KIRP	Kidney Renal Papillary Cell Carcinoma	c64.1	8260/3	TCGA-BQ-5878	TCGA-BQ-5878-11A	Solid Tissue Normal
TCGA-BQ-5879-01A-01-BS1.3ea35a60-790a-4794-949c-be56f50e17f6.svs	KIRP	Kidney Renal Papillary Cell Carcinoma	c64.1	8260/3	TCGA-BQ-5879	TCGA-BQ-5879-01A	Primary Tumor
TCGA-BQ-5879-01A-01-TS1.d83f2500-66bc-4456-8c94-59b36c7e1774.svs	KIRP	Kidney Renal Papillary Cell Carcinoma	c64.1	8260/3	TCGA-BQ-5879	TCGA-BQ-5879-01A	Primary Tumor
TCGA-BQ-5879-11A-01-TS1.e7cb2f05-d16c-4962-80e7-1dc741ea05be.svs	KIRP	Kidney Renal Papillary Cell Carcinoma	c64.1	8260/3	TCGA-BQ-5879	TCGA-BQ-5879-11A	Solid Tissue Normal
TCGA-BQ-5882-01A-01-BS1.8bbe82b4-07b2-40fe-9110-f9aa18fd104c.svs	KIRP	Kidney Renal Papillary Cell Carcinoma	c64.1	8260/3	TCGA-BQ-5882	TCGA-BQ-5882-01A	Primary Tumor
TCGA-BQ-5882-01A-01-TS1.542380da-1440-4057-8263-0ea11cbbbab8.svs	KIRP	Kidney Renal Papillary Cell Carcinoma	c64.1	8260/3	TCGA-BQ-5882	TCGA-BQ-5882-01A	Primary Tumor
TCGA-BQ-5882-11A-01-TS1.c7248725-614f-4ad0-bf91-19a9783a598f.svs	KIRP	Kidney Renal Papillary Cell Carcinoma	c64.1	8260/3	TCGA-BQ-5882	TCGA-BQ-5882-11A	Solid Tissue Normal
TCGA-BQ-5884-01A-01-TS1.d7d73738-6387-454a-85f3-e1c423c81a62.svs	KIRP	Kidney Renal Papillary Cell Carcinoma	c64.1	8260/3	TCGA-BQ-5884	TCGA-BQ-5884-01A	Primary Tumor
TCGA-BQ-5884-11A-01-TS1.a1fa27f0-47cd-44b2-9f84-d5db8d5f7a6c.svs	KIRP	Kidney Renal Papillary Cell Carcinoma	c64.1	8260/3	TCGA-BQ-5884	TCGA-BQ-5884-11A	Solid Tissue Normal
TCGA-BQ-5887-01A-01-BS1.fae41978-4d5b-4185-b18f-dab6790df72a.svs	KIRP	Kidney Renal Papillary Cell Carcinoma	c64.1	8260/3	TCGA-BQ-5887	TCGA-BQ-5887-01A	Primary Tumor
TCGA-BQ-5887-01A-01-TS1.750037fd-bd78-4d61-bf84-ec25ad33f226.svs	KIRP	Kidney Renal Papillary Cell Carcinoma	c64.1	8260/3	TCGA-BQ-5887	TCGA-BQ-5887-01A	Primary Tumor
TCGA-BQ-5887-11A-01-TS1.299b5f95-8262-4a1f-bf62-cf87188bb63a.svs	KIRP	Kidney Renal Papillary Cell Carcinoma	c64.1	8260/3	TCGA-BQ-5887	TCGA-BQ-5887-11A	Solid Tissue Normal
TCGA-BQ-5888-01A-01-BS1.20604c35-f3ea-4947-b34f-42bb414d53d8.svs	KIRP	Kidney Renal Papillary Cell Carcinoma	c64.1	8260/3	TCGA-BQ-5888	TCGA-BQ-5888-01A	Primary Tumor
TCGA-BQ-5888-01A-01-TS1.4fc49549-33d6-45e7-a2bf-25025812a9f1.svs	KIRP	Kidney Renal Papillary Cell Carcinoma	c64.1	8260/3	TCGA-BQ-5888	TCGA-BQ-5888-01A	Primary Tumor
TCGA-BQ-5888-11A-01-TS1.ed6b3f18-6449-41ca-93b7-01fb16118464.svs	KIRP	Kidney Renal Papillary Cell Carcinoma	c64.1	8260/3	TCGA-BQ-5888	TCGA-BQ-5888-11A	Solid Tissue Normal
TCGA-BQ-5890-01A-01-BS1.e78a7483-83ac-4f6b-ad9d-faab70be60cc.svs	KIRP	Kidney Renal Papillary Cell Carcinoma	c64.1	8260/3	TCGA-BQ-5890	TCGA-BQ-5890-01A	Primary Tumor
TCGA-BQ-5890-01A-01-TS1.27565dbd-11b9-45af-b9a7-e58ec1fe12e8.svs	KIRP	Kidney Renal Papillary Cell Carcinoma	c64.1	8260/3	TCGA-BQ-5890	TCGA-BQ-5890-01A	Primary Tumor
TCGA-BQ-5890-11A-01-TS1.e7d100c4-c593-48e1-843c-30d5c8a0b388.svs	KIRP	Kidney Renal Papillary Cell Carcinoma	c64.1	8260/3	TCGA-BQ-5890	TCGA-BQ-5890-11A	Solid Tissue Normal
TCGA-BQ-5891-01A-01-BS1.515aa7b3-8117-439a-87ce-9aee50fe7f00.svs	KIRP	Kidney Renal Papillary Cell Carcinoma	c64.1	8260/3	TCGA-BQ-5891	TCGA-BQ-5891-01A	Primary Tumor
TCGA-BQ-5891-01A-01-TS1.ac5574d9-e24b-4436-a399-723cbcb07fcd.svs	KIRP	Kidney Renal Papillary Cell Carcinoma	c64.1	8260/3	TCGA-BQ-5891	TCGA-BQ-5891-01A	Primary Tumor
TCGA-BQ-5891-11A-01-TS1.ad59590e-d2d1-430e-95fc-908ebce4bbd8.svs	KIRP	Kidney Renal Papillary Cell Carcinoma	c64.1	8260/3	TCGA-BQ-5891	TCGA-BQ-5891-11A	Solid Tissue Normal
TCGA-BQ-5894-01A-01-BS1.84761d9b-eac1-4f09-90bb-f05c30df2b25.svs	KIRP	Kidney Renal Papillary Cell Carcinoma	c64.1	8260/3	TCGA-BQ-5894	TCGA-BQ-5894-01A	Primary Tumor
TCGA-BQ-5894-01A-01-TS1.02c33bbd-5533-4f18-9385-fa58051b177b.svs	KIRP	Kidney Renal Papillary Cell Carcinoma	c64.1	8260/3	TCGA-BQ-5894	TCGA-BQ-5894-01A	Primary Tumor
TCGA-BQ-5894-11A-01-TS1.ab3a36dc-312e-481b-9c95-5a377e9f2fb0.svs	KIRP	Kidney Renal Papillary Cell Carcinoma	c64.1	8260/3	TCGA-BQ-5894	TCGA-BQ-5894-11A	Solid Tissue Normal
TCGA-BQ-7044-01A-01-TS1.c76a15c8-e786-4ea5-afcd-eedbbe3bae2c.svs	KIRP	Kidney Renal Papillary Cell Carcinoma	c64.1	8260/3	TCGA-BQ-7044	TCGA-BQ-7044-01A	Primary Tumor
TCGA-BQ-7044-11A-01-TS1.88058788-1360-478c-8039-99c733d08345.svs	KIRP	Kidney Renal Papillary Cell Carcinoma	c64.1	8260/3	TCGA-BQ-7044	TCGA-BQ-7044-11A	Solid Tissue Normal
TCGA-BQ-7045-01A-02-BS2.d84cb65f-a2f3-4fdf-8136-53c0b959cb08.svs	KIRP	Kidney Renal Papillary Cell Carcinoma	c64.1	8260/3	TCGA-BQ-7045	TCGA-BQ-7045-01A	Primary Tumor
TCGA-BQ-7045-11A-01-TS1.f610e6fa-661c-4783-9656-c0e8429754ec.svs	KIRP	Kidney Renal Papillary Cell Carcinoma	c64.1	8260/3	TCGA-BQ-7045	TCGA-BQ-7045-11A	Solid Tissue Normal
TCGA-BQ-7046-01A-01-TS1.9bc49996-cfb8-4c72-8794-3920db3242b5.svs	KIRP	Kidney Renal Papillary Cell Carcinoma	c64.1	8260/3	TCGA-BQ-7046	TCGA-BQ-7046-01A	Primary Tumor
TCGA-BQ-7046-11A-01-TS1.b04cd624-fa9a-437f-abd8-93c004355117.svs	KIRP	Kidney Renal Papillary Cell Carcinoma	c64.1	8260/3	TCGA-BQ-7046	TCGA-BQ-7046-11A	Solid Tissue Normal
TCGA-BQ-7051-01A-01-TS1.5b3fc559-1d19-4b38-a822-487795a1365b.svs	KIRP	Kidney Renal Papillary Cell Carcinoma	c64.1	8260/3	TCGA-BQ-7051	TCGA-BQ-7051-01A	Primary Tumor
TCGA-BQ-7051-11A-01-TS1.287eb52d-2e7b-4bab-be77-96528790de58.svs	KIRP	Kidney Renal Papillary Cell Carcinoma	c64.1	8260/3	TCGA-BQ-7051	TCGA-BQ-7051-11A	Solid Tissue Normal
TCGA-BQ-7055-01A-01-TS1.c4054a54-51d7-433e-a604-ee0c1a438b2f.svs	KIRP	Kidney Renal Papillary Cell Carcinoma	c64.1	8260/3	TCGA-BQ-7055	TCGA-BQ-7055-01A	Primary Tumor
TCGA-BQ-7055-11A-01-TS1.ab69be7c-8b14-4987-bfdf-db2334b5db26.svs	KIRP	Kidney Renal Papillary Cell Carcinoma	c64.1	8260/3	TCGA-BQ-7055	TCGA-BQ-7055-11A	Solid Tissue Normal
TCGA-BQ-7059-01A-01-TS1.bcaba958-9c4c-4621-81b0-9504704673ab.svs	KIRP	Kidney Renal Papillary Cell Carcinoma	c64.1	8260/3	TCGA-BQ-7059	TCGA-BQ-7059-01A	Primary Tumor
TCGA-BQ-7059-11A-01-TS1.b25aa8d7-ea2d-4d11-a472-35780db423e3.svs	KIRP	Kidney Renal Papillary Cell Carcinoma	c64.1	8260/3	TCGA-BQ-7059	TCGA-BQ-7059-11A	Solid Tissue Normal
TCGA-BQ-7061-01A-01-TS1.eaaade0e-0611-4cde-9c6d-427792e0ccf2.svs	KIRP	Kidney Renal Papillary Cell Carcinoma	c64.1	8260/3	TCGA-BQ-7061	TCGA-BQ-7061-01A	Primary Tumor
TCGA-BQ-7061-11A-01-TS1.016f9edc-06ee-4d41-8fbb-9045e6ed08c5.svs	KIRP	Kidney Renal Papillary Cell Carcinoma	c64.1	8260/3	TCGA-BQ-7061	TCGA-BQ-7061-11A	Solid Tissue Normal
TCGA-DZ-6132-01A-01-BS1.e978d610-75e2-4bce-b584-5188c945e3a9.svs	KIRP	Kidney Renal Papillary Cell Carcinoma	c64.1	8260/3	TCGA-DZ-6132	TCGA-DZ-6132-01A	Primary Tumor
TCGA-DZ-6132-01A-01-TS1.db3ef3d5-9eab-46da-8835-c2cef16bdea9.svs	KIRP	Kidney Renal Papillary Cell Carcinoma	c64.1	8260/3	TCGA-DZ-6132	TCGA-DZ-6132-01A	Primary Tumor
TCGA-DZ-6132-11A-01-TS1.65058f87-6075-4629-8a50-d1428b716219.svs	KIRP	Kidney Renal Papillary Cell Carcinoma	c64.1	8260/3	TCGA-DZ-6132	TCGA-DZ-6132-11A	Solid Tissue Normal
TCGA-DZ-6133-01A-01-BS1.4656862a-de6f-4064-aad7-2a593253dd63.svs	KIRP	Kidney Renal Papillary Cell Carcinoma	c64.1	8260/3	TCGA-DZ-6133	TCGA-DZ-6133-01A	Primary Tumor
TCGA-DZ-6133-01A-01-TS1.e666f310-f987-45dd-afa6-ed1e01f1e06b.svs	KIRP	Kidney Renal Papillary Cell Carcinoma	c64.1	8260/3	TCGA-DZ-6133	TCGA-DZ-6133-01A	Primary Tumor
TCGA-DZ-6133-11A-01-TS1.e9b0f9e5-869a-456f-abfc-1602fc332636.svs	KIRP	Kidney Renal Papillary Cell Carcinoma	c64.1	8260/3	TCGA-DZ-6133	TCGA-DZ-6133-11A	Solid Tissue Normal
TCGA-DZ-6134-01A-01-BS1.7e5fa771-2e95-4ab0-a07b-9be4f3b0a1e4.svs	KIRP	Kidney Renal Papillary Cell Carcinoma	c64.1	8260/3	TCGA-DZ-6134	TCGA-DZ-6134-01A	Primary Tumor
TCGA-DZ-6134-01A-01-TS1.5b10066d-c7c9-4d98-8cfe-b1e597052f3c.svs	KIRP	Kidney Renal Papillary Cell Carcinoma	c64.1	8260/3	TCGA-DZ-6134	TCGA-DZ-6134-01A	Primary Tumor
TCGA-DZ-6134-11A-01-TS1.52a836f0-3431-4075-ad6e-1115be1bf7b4.svs	KIRP	Kidney Renal Papillary Cell Carcinoma	c64.1	8260/3	TCGA-DZ-6134	TCGA-DZ-6134-11A	Solid Tissue Normal
TCGA-GL-6846-01A-01-BS1.659fbd64-364d-426c-9726-9d2bc4130e1c.svs	KIRP	Kidney Renal Papillary Cell Carcinoma	c64.1	8260/3	TCGA-GL-6846	TCGA-GL-6846-01A	Primary Tumor
TCGA-GL-6846-01A-01-TS1.749dc508-9048-47c4-868e-2f72b774e7e8.svs	KIRP	Kidney Renal Papillary Cell Carcinoma	c64.1	8260/3	TCGA-GL-6846	TCGA-GL-6846-01A	Primary Tumor
TCGA-GL-6846-11A-01-TS1.7a81cd53-8d6e-4e27-8f38-1161c93f6995.svs	KIRP	Kidney Renal Papillary Cell Carcinoma	c64.1	8260/3	TCGA-GL-6846	TCGA-GL-6846-11A	Solid Tissue Normal
TCGA-GL-7966-01A-01-BS1.5407549f-2567-483b-9bf3-917b60b0f933.svs	KIRP	Kidney Renal Papillary Cell Carcinoma	c64.1	8260/3	TCGA-GL-7966	TCGA-GL-7966-01A	Primary Tumor
TCGA-GL-7966-01A-01-TS1.005ef590-c862-4f79-bc4a-c272535cd0ed.svs	KIRP	Kidney Renal Papillary Cell Carcinoma	c64.1	8260/3	TCGA-GL-7966	TCGA-GL-7966-01A	Primary Tumor
TCGA-GL-7966-11A-01-TS1.a9bf14f8-09c7-4e4b-9354-af6b8596fe69.svs	KIRP	Kidney Renal Papillary Cell Carcinoma	c64.1	8260/3	TCGA-GL-7966	TCGA-GL-7966-11A	Solid Tissue Normal
TCGA-GL-A59R-01A-01-TS1.1EB58B94-8321-4E0D-AA54-811F765FD970.svs	KIRP	Kidney Renal Papillary Cell Carcinoma	c64.1	8260/3	TCGA-GL-A59R	TCGA-GL-A59R-01A	Primary Tumor
TCGA-GL-A59R-11A-01-TS1.C3D498B9-BDF9-44DB-BCFA-3DFE6C3FE093.svs	KIRP	Kidney Renal Papillary Cell Carcinoma	c64.1	8260/3	TCGA-GL-A59R	TCGA-GL-A59R-11A	Solid Tissue Normal
TCGA-GL-A9DE-01A-01-TS1.04430F60-DAE4-483D-AED1-A78AEFBA5624.svs	KIRP	Kidney Renal Papillary Cell Carcinoma	c64.1	8260/3	TCGA-GL-A9DE	TCGA-GL-A9DE-01A	Primary Tumor
TCGA-GL-A9DE-11A-01-TS1.4300110D-ED33-4C7E-AA83-7D1537712C27.svs	KIRP	Kidney Renal Papillary Cell Carcinoma	c64.1	8260/3	TCGA-GL-A9DE	TCGA-GL-A9DE-11A	Solid Tissue Normal
TCGA-P4-A5E8-01A-01-TS1.44809942-82ED-4D29-B365-024CCC9D9DCC.svs	KIRP	Kidney Renal Papillary Cell Carcinoma	c64.1	8260/3	TCGA-P4-A5E8	TCGA-P4-A5E8-01A	Primary Tumor
TCGA-P4-A5E8-11A-01-TS1.3C76F0B5-B9E0-4381-8E4B-832171F4F224.svs	KIRP	Kidney Renal Papillary Cell Carcinoma	c64.1	8260/3	TCGA-P4-A5E8	TCGA-P4-A5E8-11A	Solid Tissue Normal
TCGA-P4-A5ED-01A-01-TS1.14015B14-D89C-45B1-9591-AD1BAE127C09.svs	KIRP	Kidney Renal Papillary Cell Carcinoma	c64.1	8260/3	TCGA-P4-A5ED	TCGA-P4-A5ED-01A	Primary Tumor
TCGA-P4-A5ED-11A-01-TS1.AC42C55E-ECE2-41DF-97E6-86CB6777127A.svs	KIRP	Kidney Renal Papillary Cell Carcinoma	c64.1	8260/3	TCGA-P4-A5ED	TCGA-P4-A5ED-11A	Solid Tissue Normal
TCGA-Y8-A8RY-01A-01-TS1.60149982-8CD4-41F9-A921-C4B38AF5FB83.svs	KIRP	Kidney Renal Papillary Cell Carcinoma	c64.1	8260/3	TCGA-Y8-A8RY	TCGA-Y8-A8RY-01A	Primary Tumor
TCGA-Y8-A8RY-11A-01-TS1.63D90216-AB42-4267-9CF4-D32B7CCB16EB.svs	KIRP	Kidney Renal Papillary Cell Carcinoma	c64.1	8260/3	TCGA-Y8-A8RY	TCGA-Y8-A8RY-11A	Solid Tissue Normal
TCGA-BC-A10Q-01A-01-BS1.21f4ff8c-edbf-4cb4-b523-4c02f4b2e775.svs	LIHC	Liver Hepatocellular Carcinoma	c22.0	8170/3	TCGA-BC-A10Q	TCGA-BC-A10Q-01A	Primary Tumor
TCGA-BC-A10Q-01A-01-TS1.bb6e455c-3aea-4ffb-9615-2fd9f879832f.svs	LIHC	Liver Hepatocellular Carcinoma	c22.0	8170/3	TCGA-BC-A10Q	TCGA-BC-A10Q-01A	Primary Tumor
TCGA-BC-A10Q-11A-01-TS1.e84c8c07-e86d-406d-bf9d-96dde32b6ec7.svs	LIHC	Liver Hepatocellular Carcinoma	c22.0	8170/3	TCGA-BC-A10Q	TCGA-BC-A10Q-11A	Solid Tissue Normal
TCGA-BC-A10R-01A-01-BS1.214e3d33-302e-4d74-8e7c-c1fbcadbb84f.svs	LIHC	Liver Hepatocellular Carcinoma	c22.0	8170/3	TCGA-BC-A10R	TCGA-BC-A10R-01A	Primary Tumor
TCGA-BC-A10R-01A-01-TS1.04d01a32-cbc3-401a-9381-b65c75e90355.svs	LIHC	Liver Hepatocellular Carcinoma	c22.0	8170/3	TCGA-BC-A10R	TCGA-BC-A10R-01A	Primary Tumor
TCGA-BC-A10R-11A-01-TS1.f5202ad9-cd74-4ec2-8330-0cba1af5258e.svs	LIHC	Liver Hepatocellular Carcinoma	c22.0	8170/3	TCGA-BC-A10R	TCGA-BC-A10R-11A	Solid Tissue Normal
TCGA-BC-A10T-01A-01-BSA.6b238eff-eec7-4c53-a01a-619ca480b218.svs	LIHC	Liver Hepatocellular Carcinoma	c22.0	8170/3	TCGA-BC-A10T	TCGA-BC-A10T-01A	Primary Tumor
TCGA-BC-A10T-01A-01-TSA.18069ef7-abd8-408b-b2cf-40211f07f341.svs	LIHC	Liver Hepatocellular Carcinoma	c22.0	8170/3	TCGA-BC-A10T	TCGA-BC-A10T-01A	Primary Tumor
TCGA-BC-A10T-11A-01-TS1.18d0f54b-8d7e-4c94-984b-30c6fe588133.svs	LIHC	Liver Hepatocellular Carcinoma	c22.0	8170/3	TCGA-BC-A10T	TCGA-BC-A10T-11A	Solid Tissue Normal
TCGA-BC-A10U-01A-01-BSA.f4aa8e25-6c8e-492d-997b-4ade187a46ee.svs	LIHC	Liver Hepatocellular Carcinoma	c22.0	8170/3	TCGA-BC-A10U	TCGA-BC-A10U-01A	Primary Tumor
TCGA-BC-A10U-01A-01-TSA.eef9c91e-d026-4e78-ac1e-46e1e157fcfc.svs	LIHC	Liver Hepatocellular Carcinoma	c22.0	8170/3	TCGA-BC-A10U	TCGA-BC-A10U-01A	Primary Tumor
TCGA-BC-A10U-11A-01-TS1.fe054099-7b44-4a87-84c3-00a0b421719e.svs	LIHC	Liver Hepatocellular Carcinoma	c22.0	8170/3	TCGA-BC-A10U	TCGA-BC-A10U-11A	Solid Tissue Normal
TCGA-BC-A10W-01A-01-BS1.295e1919-7da3-454a-ac81-a50abcf635a5.svs	LIHC	Liver Hepatocellular Carcinoma	c22.0	8170/3	TCGA-BC-A10W	TCGA-BC-A10W-01A	Primary Tumor
TCGA-BC-A10W-01A-01-TS1.69facfc2-1915-4190-a679-fa0c43c8d909.svs	LIHC	Liver Hepatocellular Carcinoma	c22.0	8170/3	TCGA-BC-A10W	TCGA-BC-A10W-01A	Primary Tumor
TCGA-BC-A10W-11A-01-TS1.cbeb048c-0334-4eb2-9cd8-b2aee00f519e.svs	LIHC	Liver Hepatocellular Carcinoma	c22.0	8170/3	TCGA-BC-A10W	TCGA-BC-A10W-11A	Solid Tissue Normal
TCGA-BC-A10X-01A-01-MS1.736ef683-adc2-4ffe-9370-5c5ba18fb747.svs	LIHC	Liver Hepatocellular Carcinoma	c22.0	8170/3	TCGA-BC-A10X	TCGA-BC-A10X-01A	Primary Tumor
TCGA-BC-A10X-01A-01-TS1.9f51ddac-5ba2-486c-9459-a2005251923b.svs	LIHC	Liver Hepatocellular Carcinoma	c22.0	8170/3	TCGA-BC-A10X	TCGA-BC-A10X-01A	Primary Tumor
TCGA-BC-A10X-11A-01-TS1.a10e3fb3-3138-4be4-88c8-8c9caf6e93df.svs	LIHC	Liver Hepatocellular Carcinoma	c22.0	8170/3	TCGA-BC-A10X	TCGA-BC-A10X-11A	Solid Tissue Normal
TCGA-BC-A10Y-01A-01-BS1.28982e96-e18c-4538-a520-b30b63ddf950.svs	LIHC	Liver Hepatocellular Carcinoma	c22.0	8170/3	TCGA-BC-A10Y	TCGA-BC-A10Y-01A	Primary Tumor
TCGA-BC-A10Y-01A-01-TS1.63abdcbd-bdad-4e3a-988b-2274beaf2652.svs	LIHC	Liver Hepatocellular Carcinoma	c22.0	8170/3	TCGA-BC-A10Y	TCGA-BC-A10Y-01A	Primary Tumor
TCGA-BC-A10Y-11A-01-TS1.81c40b2f-1516-4800-b865-d30fc84d11f0.svs	LIHC	Liver Hepatocellular Carcinoma	c22.0	8170/3	TCGA-BC-A10Y	TCGA-BC-A10Y-11A	Solid Tissue Normal
TCGA-BC-A10Z-01A-01-BS1.90757e0f-9cd3-43d8-a777-f91b0a806bfd.svs	LIHC	Liver Hepatocellular Carcinoma	c22.0	8170/3	TCGA-BC-A10Z	TCGA-BC-A10Z-01A	Primary Tumor
TCGA-BC-A10Z-01A-01-TS1.146fde04-6d55-4072-ac45-20bd4ebdedc6.svs	LIHC	Liver Hepatocellular Carcinoma	c22.0	8170/3	TCGA-BC-A10Z	TCGA-BC-A10Z-01A	Primary Tumor
TCGA-BC-A10Z-11A-01-TS1.f37d6139-cd3f-4b74-a79b-f549b190affa.svs	LIHC	Liver Hepatocellular Carcinoma	c22.0	8170/3	TCGA-BC-A10Z	TCGA-BC-A10Z-11A	Solid Tissue Normal
TCGA-BC-A110-01A-01-BS1.61d822ba-c177-4fad-b5b7-d71a73b9127d.svs	LIHC	Liver Hepatocellular Carcinoma	c22.0	8170/3	TCGA-BC-A110	TCGA-BC-A110-01A	Primary Tumor
TCGA-BC-A110-01A-01-TS1.0167447d-b826-4b82-b625-a55ae96e6691.svs	LIHC	Liver Hepatocellular Carcinoma	c22.0	8170/3	TCGA-BC-A110	TCGA-BC-A110-01A	Primary Tumor
TCGA-BC-A110-11A-01-TS1.08bd00bd-2b69-448f-80e9-fa0bae6b37ca.svs	LIHC	Liver Hepatocellular Carcinoma	c22.0	8170/3	TCGA-BC-A110	TCGA-BC-A110-11A	Solid Tissue Normal
TCGA-BC-A216-01A-01-TSA.3245ca90-38d8-4e52-a93c-c850781e3536.svs	LIHC	Liver Hepatocellular Carcinoma	c22.0	8170/3	TCGA-BC-A216	TCGA-BC-A216-01A	Primary Tumor
TCGA-BC-A216-11A-01-TSA.4a81c1fe-c566-4a53-86eb-697d4c085815.svs	LIHC	Liver Hepatocellular Carcinoma	c22.0	8170/3	TCGA-BC-A216	TCGA-BC-A216-11A	Solid Tissue Normal
TCGA-BD-A2L6-01A-01-TSA.222D70FA-A3E1-46C6-8C6E-B6CE5FB45F57.svs	LIHC	Liver Hepatocellular Carcinoma	c22.0	8170/3	TCGA-BD-A2L6	TCGA-BD-A2L6-01A	Primary Tumor
TCGA-BD-A2L6-11A-02-TSB.7221D4A1-8D53-47DC-986F-04F8BB9F7616.svs	LIHC	Liver Hepatocellular Carcinoma	c22.0	8170/3	TCGA-BD-A2L6	TCGA-BD-A2L6-11A	Solid Tissue Normal
TCGA-BD-A3EP-01A-01-TSA.FFD96529-3000-4E1B-8162-B3CA896A6E5B.svs	LIHC	Liver Hepatocellular Carcinoma	c22.0	8170/3	TCGA-BD-A3EP	TCGA-BD-A3EP-01A	Primary Tumor
TCGA-BD-A3EP-11A-01-TSA.DE5ED1EC-9773-43F6-82CD-AFBAD634C52A.svs	LIHC	Liver Hepatocellular Carcinoma	c22.0	8170/3	TCGA-BD-A3EP	TCGA-BD-A3EP-11A	Solid Tissue Normal
TCGA-DD-A113-01A-01-BS1.9443ef56-a5e2-4d9e-80d1-91a1a0cac3af.svs	LIHC	Liver Hepatocellular Carcinoma	c22.0	8170/3	TCGA-DD-A113	TCGA-DD-A113-01A	Primary Tumor
TCGA-DD-A113-01A-01-TS1.16cc95a5-e64d-47ea-9d87-8e2ec382192a.svs	LIHC	Liver Hepatocellular Carcinoma	c22.0	8170/3	TCGA-DD-A113	TCGA-DD-A113-01A	Primary Tumor
TCGA-DD-A113-11A-01-TSA.b6245994-3f7b-4b07-a587-27001dcdbed4.svs	LIHC	Liver Hepatocellular Carcinoma	c22.0	8170/3	TCGA-DD-A113	TCGA-DD-A113-11A	Solid Tissue Normal
TCGA-DD-A114-01A-01-BSA.16151e9f-e94d-48ca-9f84-f64a06f02692.svs	LIHC	Liver Hepatocellular Carcinoma	c22.0	8170/3	TCGA-DD-A114	TCGA-DD-A114-01A	Primary Tumor
TCGA-DD-A114-01A-01-TSA.7c0dd371-b598-4833-9bc5-f62a0b79c9a6.svs	LIHC	Liver Hepatocellular Carcinoma	c22.0	8170/3	TCGA-DD-A114	TCGA-DD-A114-01A	Primary Tumor
TCGA-DD-A114-11A-01-TS1.8fce413e-bd5d-487b-a3bd-9230a6f5348b.svs	LIHC	Liver Hepatocellular Carcinoma	c22.0	8170/3	TCGA-DD-A114	TCGA-DD-A114-11A	Solid Tissue Normal
TCGA-DD-A116-01A-01-BSA.b54bc424-6875-431c-82ba-c80ea5229605.svs	LIHC	Liver Hepatocellular Carcinoma	c22.0	8170/3	TCGA-DD-A116	TCGA-DD-A116-01A	Primary Tumor
TCGA-DD-A116-01A-01-TSA.10a5eadc-55da-49d1-9455-62db79a55f81.svs	LIHC	Liver Hepatocellular Carcinoma	c22.0	8170/3	TCGA-DD-A116	TCGA-DD-A116-01A	Primary Tumor
TCGA-DD-A116-11A-01-TS1.459e75e9-20fe-4e3b-8a49-62ffe4d37991.svs	LIHC	Liver Hepatocellular Carcinoma	c22.0	8170/3	TCGA-DD-A116	TCGA-DD-A116-11A	Solid Tissue Normal
TCGA-DD-A118-01A-01-TSA.132d816c-a067-4931-a878-4828510ba46b.svs	LIHC	Liver Hepatocellular Carcinoma	c22.0	8170/3	TCGA-DD-A118	TCGA-DD-A118-01A	Primary Tumor
TCGA-DD-A118-11A-01-TS1.631ac2ee-22b2-4bae-b40e-32ad82d19758.svs	LIHC	Liver Hepatocellular Carcinoma	c22.0	8170/3	TCGA-DD-A118	TCGA-DD-A118-11A	Solid Tissue Normal
TCGA-DD-A119-01A-01-BSA.616b3b80-1976-4000-92c6-42e1b03aa1f7.svs	LIHC	Liver Hepatocellular Carcinoma	c22.0	8170/3	TCGA-DD-A119	TCGA-DD-A119-01A	Primary Tumor
TCGA-DD-A119-01A-01-TSA.748e5aac-99db-4e54-aeb6-47fba18ae488.svs	LIHC	Liver Hepatocellular Carcinoma	c22.0	8170/3	TCGA-DD-A119	TCGA-DD-A119-01A	Primary Tumor
TCGA-DD-A119-11A-01-TSA.2d09dff9-be79-4ca8-b119-807b1742a179.svs	LIHC	Liver Hepatocellular Carcinoma	c22.0	8170/3	TCGA-DD-A119	TCGA-DD-A119-11A	Solid Tissue Normal
TCGA-DD-A11A-01A-01-BSA.25a50c92-05bf-4735-82fa-c348e2746b8b.svs	LIHC	Liver Hepatocellular Carcinoma	c22.0	8170/3	TCGA-DD-A11A	TCGA-DD-A11A-01A	Primary Tumor
TCGA-DD-A11A-01A-01-TSA.672822fd-d475-4b85-a305-d5c0fc9da368.svs	LIHC	Liver Hepatocellular Carcinoma	c22.0	8170/3	TCGA-DD-A11A	TCGA-DD-A11A-01A	Primary Tumor
TCGA-DD-A11A-11A-01-TSA.2254cd96-238f-4ed6-8985-f7bde1e684d6.svs	LIHC	Liver Hepatocellular Carcinoma	c22.0	8170/3	TCGA-DD-A11A	TCGA-DD-A11A-11A	Solid Tissue Normal
TCGA-DD-A11B-01A-01-BSA.de79efce-c06f-421c-b91d-64403929e118.svs	LIHC	Liver Hepatocellular Carcinoma	c22.0	8170/3	TCGA-DD-A11B	TCGA-DD-A11B-01A	Primary Tumor
TCGA-DD-A11B-01A-01-TSA.972d3cc6-c2d2-40e2-b374-bf443aabf003.svs	LIHC	Liver Hepatocellular Carcinoma	c22.0	8170/3	TCGA-DD-A11B	TCGA-DD-A11B-01A	Primary Tumor
TCGA-DD-A11B-11A-01-TSA.c795fc59-9efa-439c-8a41-fa26dfc50163.svs	LIHC	Liver Hepatocellular Carcinoma	c22.0	8170/3	TCGA-DD-A11B	TCGA-DD-A11B-11A	Solid Tissue Normal
TCGA-DD-A11C-01A-01-BSA.b023c802-0711-46ca-91a6-c022365390e7.svs	LIHC	Liver Hepatocellular Carcinoma	c22.0	8170/3	TCGA-DD-A11C	TCGA-DD-A11C-01A	Primary Tumor
TCGA-DD-A11C-01A-01-TSA.db4295ff-8916-4130-a2e1-b929814b25cf.svs	LIHC	Liver Hepatocellular Carcinoma	c22.0	8170/3	TCGA-DD-A11C	TCGA-DD-A11C-01A	Primary Tumor
TCGA-DD-A11C-11A-01-TSA.c8fbc9d2-e344-4efd-91b6-bfa81cd5efee.svs	LIHC	Liver Hepatocellular Carcinoma	c22.0	8170/3	TCGA-DD-A11C	TCGA-DD-A11C-11A	Solid Tissue Normal
TCGA-DD-A11D-01A-01-BSA.f198d900-5d22-4bc5-a29b-226106af5399.svs	LIHC	Liver Hepatocellular Carcinoma	c22.0	8170/3	TCGA-DD-A11D	TCGA-DD-A11D-01A	Primary Tumor
TCGA-DD-A11D-01A-01-TSA.84c56bd1-40e0-426d-aa2d-4faca21b4821.svs	LIHC	Liver Hepatocellular Carcinoma	c22.0	8170/3	TCGA-DD-A11D	TCGA-DD-A11D-01A	Primary Tumor
TCGA-DD-A11D-11A-01-TSA.6c33ecbf-c190-4514-bef9-95144905f3b8.svs	LIHC	Liver Hepatocellular Carcinoma	c22.0	8170/3	TCGA-DD-A11D	TCGA-DD-A11D-11A	Solid Tissue Normal
TCGA-DD-A1EB-01A-01-TSA.eca5422e-1652-4345-8344-de1362eab882.svs	LIHC	Liver Hepatocellular Carcinoma	c22.0	8170/3	TCGA-DD-A1EB	TCGA-DD-A1EB-01A	Primary Tumor
TCGA-DD-A1EB-11A-01-TSA.7488f30d-cd32-41cc-ad96-a87e1f180509.svs	LIHC	Liver Hepatocellular Carcinoma	c22.0	8170/3	TCGA-DD-A1EB	TCGA-DD-A1EB-11A	Solid Tissue Normal
TCGA-DD-A1EC-01A-02-TSB.9575a7f7-e027-430d-9d19-fbfff3a0041a.svs	LIHC	Liver Hepatocellular Carcinoma	c22.0	8170/3	TCGA-DD-A1EC	TCGA-DD-A1EC-01A	Primary Tumor
TCGA-DD-A1EC-11A-01-TSA.6b3a2e2d-dee8-40c6-b4ab-a782e177dfe7.svs	LIHC	Liver Hepatocellular Carcinoma	c22.0	8170/3	TCGA-DD-A1EC	TCGA-DD-A1EC-11A	Solid Tissue Normal
TCGA-DD-A1EE-01A-01-TSA.3fefa49c-1dc4-4258-99ad-3c12988d5f08.svs	LIHC	Liver Hepatocellular Carcinoma	c22.0	8170/3	TCGA-DD-A1EE	TCGA-DD-A1EE-01A	Primary Tumor
TCGA-DD-A1EE-11A-01-TSA.bbf9b80b-e057-47b5-b54f-c6cbebe76221.svs	LIHC	Liver Hepatocellular Carcinoma	c22.0	8170/3	TCGA-DD-A1EE	TCGA-DD-A1EE-11A	Solid Tissue Normal
TCGA-DD-A1EG-01A-01-TSA.0BC94007-69D3-4ED1-8E6C-9D88C27ED705.svs	LIHC	Liver Hepatocellular Carcinoma	c22.0	8170/3	TCGA-DD-A1EG	TCGA-DD-A1EG-01A	Primary Tumor
TCGA-DD-A1EG-11A-01-TSA.ADAA8B6E-C7DB-4EB9-A0EC-250F9EA9B96E.svs	LIHC	Liver Hepatocellular Carcinoma	c22.0	8170/3	TCGA-DD-A1EG	TCGA-DD-A1EG-11A	Solid Tissue Normal
TCGA-DD-A1EH-01A-01-TS1.a8728f9e-ae4c-4c71-aabc-c055f5115669.svs	LIHC	Liver Hepatocellular Carcinoma	c22.0	8170/3	TCGA-DD-A1EH	TCGA-DD-A1EH-01A	Primary Tumor
TCGA-DD-A1EH-11A-01-TSA.de8f9703-b70c-4c31-8f04-f8a2246737b9.svs	LIHC	Liver Hepatocellular Carcinoma	c22.0	8170/3	TCGA-DD-A1EH	TCGA-DD-A1EH-11A	Solid Tissue Normal
TCGA-DD-A1EI-01A-01-TS1.af6c9941-627e-48fa-a858-7dec4e8b0302.svs	LIHC	Liver Hepatocellular Carcinoma	c22.0	8170/3	TCGA-DD-A1EI	TCGA-DD-A1EI-01A	Primary Tumor
TCGA-DD-A1EI-11A-01-TSA.a87e9d5c-c643-4cb6-be09-1dcf58b27a60.svs	LIHC	Liver Hepatocellular Carcinoma	c22.0	8170/3	TCGA-DD-A1EI	TCGA-DD-A1EI-11A	Solid Tissue Normal
TCGA-DD-A1EJ-01A-01-TSA.5472bfa9-8d10-4d2c-8df5-e056acd74216.svs	LIHC	Liver Hepatocellular Carcinoma	c22.0	8170/3	TCGA-DD-A1EJ	TCGA-DD-A1EJ-01A	Primary Tumor
TCGA-DD-A1EJ-11A-01-TSA.9b6a9496-d505-4bcf-96c5-72e2ff81c88d.svs	LIHC	Liver Hepatocellular Carcinoma	c22.0	8170/3	TCGA-DD-A1EJ	TCGA-DD-A1EJ-11A	Solid Tissue Normal
TCGA-DD-A1EL-01A-01-TSA.07c76cbd-9d5a-4535-94af-8d412b60de75.svs	LIHC	Liver Hepatocellular Carcinoma	c22.0	8170/3	TCGA-DD-A1EL	TCGA-DD-A1EL-01A	Primary Tumor
TCGA-DD-A1EL-11A-01-TSA.6911c6d5-28f7-4d83-b77b-bdcab5fadd3d.svs	LIHC	Liver Hepatocellular Carcinoma	c22.0	8170/3	TCGA-DD-A1EL	TCGA-DD-A1EL-11A	Solid Tissue Normal
TCGA-DD-A39V-01A-01-TS1.112FFA6C-B635-4954-BE78-E832AFF064D5.svs	LIHC	Liver Hepatocellular Carcinoma	c22.0	8170/3	TCGA-DD-A39V	TCGA-DD-A39V-01A	Primary Tumor
TCGA-DD-A39V-11A-01-TS1.2364B1CE-6CD0-4687-A771-CADCBCB891BC.svs	LIHC	Liver Hepatocellular Carcinoma	c22.0	8170/3	TCGA-DD-A39V	TCGA-DD-A39V-11A	Solid Tissue Normal
TCGA-DD-A39W-01A-01-TS1.AB966E8F-D2F3-4370-805E-A773C774CF8A.svs	LIHC	Liver Hepatocellular Carcinoma	c22.0	8170/3	TCGA-DD-A39W	TCGA-DD-A39W-01A	Primary Tumor
TCGA-DD-A39W-11A-01-TS1.6E800183-4E67-4FBF-A07A-C1973DC5A18F.svs	LIHC	Liver Hepatocellular Carcinoma	c22.0	8170/3	TCGA-DD-A39W	TCGA-DD-A39W-11A	Solid Tissue Normal
TCGA-DD-A39X-01A-01-TSA.BF8224F4-97C5-48C2-9134-76E7E3A68C60.svs	LIHC	Liver Hepatocellular Carcinoma	c22.0	8170/3	TCGA-DD-A39X	TCGA-DD-A39X-01A	Primary Tumor
TCGA-DD-A39X-11A-01-TS1.E8579A62-FAF0-4483-B94D-E11B0C8608E6.svs	LIHC	Liver Hepatocellular Carcinoma	c22.0	8170/3	TCGA-DD-A39X	TCGA-DD-A39X-11A	Solid Tissue Normal
TCGA-DD-A39Z-01A-01-TS1.CA6735A9-5A82-4A7F-9AE6-4EAF5F348513.svs	LIHC	Liver Hepatocellular Carcinoma	c22.0	8170/3	TCGA-DD-A39Z	TCGA-DD-A39Z-01A	Primary Tumor
TCGA-DD-A39Z-11A-02-TS2.237ABA64-5148-4D39-A977-09C07FC55108.svs	LIHC	Liver Hepatocellular Carcinoma	c22.0	8170/3	TCGA-DD-A39Z	TCGA-DD-A39Z-11A	Solid Tissue Normal
TCGA-DD-A3A1-01A-01-TSA.554D8491-1B65-4130-8059-98D993C1A59E.svs	LIHC	Liver Hepatocellular Carcinoma	c22.0	8170/3	TCGA-DD-A3A1	TCGA-DD-A3A1-01A	Primary Tumor
TCGA-DD-A3A1-11A-01-TS1.40CA02B0-CBF2-40A0-9265-6765685B5818.svs	LIHC	Liver Hepatocellular Carcinoma	c22.0	8170/3	TCGA-DD-A3A1	TCGA-DD-A3A1-11A	Solid Tissue Normal
TCGA-DD-A3A2-01A-01-TS1.CFD4366B-BF5F-4EDC-ABD7-F26DD27E3AC3.svs	LIHC	Liver Hepatocellular Carcinoma	c22.0	8170/3	TCGA-DD-A3A2	TCGA-DD-A3A2-01A	Primary Tumor
TCGA-DD-A3A2-11A-01-TS1.B5A50812-E525-4410-ADB1-61E884B093EC.svs	LIHC	Liver Hepatocellular Carcinoma	c22.0	8170/3	TCGA-DD-A3A2	TCGA-DD-A3A2-11A	Solid Tissue Normal
TCGA-DD-A3A3-01A-01-TS1.2101C42B-6093-4D34-9481-5BC106EFD4B3.svs	LIHC	Liver Hepatocellular Carcinoma	c22.0	8170/3	TCGA-DD-A3A3	TCGA-DD-A3A3-01A	Primary Tumor
TCGA-DD-A3A3-11A-01-TS1.2C007308-0CC7-48D8-B582-C9A68F5B0321.svs	LIHC	Liver Hepatocellular Carcinoma	c22.0	8170/3	TCGA-DD-A3A3	TCGA-DD-A3A3-11A	Solid Tissue Normal
TCGA-DD-A3A4-01A-01-TSA.43C0E21D-3B3E-4126-B3DF-CC52EF9A1301.svs	LIHC	Liver Hepatocellular Carcinoma	c22.0	8170/3	TCGA-DD-A3A4	TCGA-DD-A3A4-01A	Primary Tumor
TCGA-DD-A3A4-11A-01-TSA.DA5246F5-24B2-4E7C-8136-D88BF848737C.svs	LIHC	Liver Hepatocellular Carcinoma	c22.0	8170/3	TCGA-DD-A3A4	TCGA-DD-A3A4-11A	Solid Tissue Normal
TCGA-DD-A3A5-01A-01-TS1.DC714E73-41A8-4844-BEE1-37A2954E2016.svs	LIHC	Liver Hepatocellular Carcinoma	c22.0	8170/3	TCGA-DD-A3A5	TCGA-DD-A3A5-01A	Primary Tumor
TCGA-DD-A3A5-11A-01-TS1.7E6F0BBB-FC7E-42F7-9F85-063057B2F417.svs	LIHC	Liver Hepatocellular Carcinoma	c22.0	8170/3	TCGA-DD-A3A5	TCGA-DD-A3A5-11A	Solid Tissue Normal
TCGA-DD-A3A6-01A-01-TS1.617435DE-4B82-4206-AC4F-9695F3ECE9E4.svs	LIHC	Liver Hepatocellular Carcinoma	c22.0	8170/3	TCGA-DD-A3A6	TCGA-DD-A3A6-01A	Primary Tumor
TCGA-DD-A3A6-11A-01-TSA.BCD0DE1F-CF1E-465E-BA64-C7EC2D4F4C62.svs	LIHC	Liver Hepatocellular Carcinoma	c22.0	8170/3	TCGA-DD-A3A6	TCGA-DD-A3A6-11A	Solid Tissue Normal
TCGA-DD-A3A8-01A-01-TS1.1E2355DA-F465-40D3-B0DB-1DBAB4225F58.svs	LIHC	Liver Hepatocellular Carcinoma	c22.0	8170/3	TCGA-DD-A3A8	TCGA-DD-A3A8-01A	Primary Tumor
TCGA-DD-A3A8-11A-01-TS1.BAF87ED8-D96C-481A-9D30-0A20A8B60803.svs	LIHC	Liver Hepatocellular Carcinoma	c22.0	8170/3	TCGA-DD-A3A8	TCGA-DD-A3A8-11A	Solid Tissue Normal
TCGA-EP-A12J-01A-01-BS1.d233c0e7-e96a-4e64-b91f-867ac43795f7.svs	LIHC	Liver Hepatocellular Carcinoma	c22.0	8170/3	TCGA-EP-A12J	TCGA-EP-A12J-01A	Primary Tumor
TCGA-EP-A12J-01A-01-TS1.49cb1535-100c-439f-86c9-6568ce18b62a.svs	LIHC	Liver Hepatocellular Carcinoma	c22.0	8170/3	TCGA-EP-A12J	TCGA-EP-A12J-01A	Primary Tumor
TCGA-EP-A12J-11A-01-TS1.e46f4279-8772-4cad-b234-5e2687d60acb.svs	LIHC	Liver Hepatocellular Carcinoma	c22.0	8170/3	TCGA-EP-A12J	TCGA-EP-A12J-11A	Solid Tissue Normal
TCGA-EP-A26S-01A-01-TSA.D1D0C41E-FBC5-4E57-9980-E0AD3FCE5E0D.svs	LIHC	Liver Hepatocellular Carcinoma	c22.0	8170/3	TCGA-EP-A26S	TCGA-EP-A26S-01A	Primary Tumor
TCGA-EP-A26S-11A-01-TSA.A3E3C6E7-764E-4735-8DFA-4B120742A6A9.svs	LIHC	Liver Hepatocellular Carcinoma	c22.0	8170/3	TCGA-EP-A26S	TCGA-EP-A26S-11A	Solid Tissue Normal
TCGA-EP-A3RK-01A-01-TS1.B97A5A42-079E-4F17-AF88-B1921622FEB8.svs	LIHC	Liver Hepatocellular Carcinoma	c22.0	8170/3	TCGA-EP-A3RK	TCGA-EP-A3RK-01A	Primary Tumor
TCGA-EP-A3RK-11A-01-TS1.4E77B15F-EB57-4CF6-BA54-D83725325708.svs	LIHC	Liver Hepatocellular Carcinoma	c22.0	8170/3	TCGA-EP-A3RK	TCGA-EP-A3RK-11A	Solid Tissue Normal
TCGA-ES-A2HT-01A-01-TSA.74156D2B-4495-4977-A6A9-2CE4F681A5AA.svs	LIHC	Liver Hepatocellular Carcinoma	c22.0	8170/3	TCGA-ES-A2HT	TCGA-ES-A2HT-01A	Primary Tumor
TCGA-ES-A2HT-11A-01-TSA.798C5C72-3162-4763-BDCB-D6662BE615E2.svs	LIHC	Liver Hepatocellular Carcinoma	c22.0	8170/3	TCGA-ES-A2HT	TCGA-ES-A2HT-11A	Solid Tissue Normal
TCGA-FV-A23B-01A-01-TSA.686505C2-8D38-4C39-8743-56D2D3A5C581.svs	LIHC	Liver Hepatocellular Carcinoma	c22.0	8170/3	TCGA-FV-A23B	TCGA-FV-A23B-01A	Primary Tumor
TCGA-FV-A23B-11A-01-TS1.B1103028-122A-485A-B65B-25285DBCA8E5.svs	LIHC	Liver Hepatocellular Carcinoma	c22.0	8170/3	TCGA-FV-A23B	TCGA-FV-A23B-11A	Solid Tissue Normal
TCGA-FV-A2QR-01A-01-TSA.F18513FE-2DB9-4583-8950-25E8C8A0E162.svs	LIHC	Liver Hepatocellular Carcinoma	c22.0	8170/3	TCGA-FV-A2QR	TCGA-FV-A2QR-01A	Primary Tumor
TCGA-FV-A2QR-11A-01-TSA.5C14418B-C934-43E6-AB38-C7C00E4BEBB8.svs	LIHC	Liver Hepatocellular Carcinoma	c22.0	8170/3	TCGA-FV-A2QR	TCGA-FV-A2QR-11A	Solid Tissue Normal
TCGA-FV-A3I0-01A-01-TS1.50B6F5C8-80A4-4884-B169-698E44C8AB1D.svs	LIHC	Liver Hepatocellular Carcinoma	c22.0	8171/3	TCGA-FV-A3I0	TCGA-FV-A3I0-01A	Primary Tumor
TCGA-FV-A3I0-11A-01-TS1.15941D99-F55B-494A-A730-DA7D68792680.svs	LIHC	Liver Hepatocellular Carcinoma	c22.0	8171/3	TCGA-FV-A3I0	TCGA-FV-A3I0-11A	Solid Tissue Normal
TCGA-FV-A3I1-01A-01-TS1.31A19ACA-7A14-447A-8293-7209F3F75A58.svs	LIHC	Liver Hepatocellular Carcinoma	c22.0	8170/3	TCGA-FV-A3I1	TCGA-FV-A3I1-01A	Primary Tumor
TCGA-FV-A3I1-11A-01-TS1.53AE8FAE-76C8-4DF8-A7A4-D2D7341AD540.svs	LIHC	Liver Hepatocellular Carcinoma	c22.0	8170/3	TCGA-FV-A3I1	TCGA-FV-A3I1-11A	Solid Tissue Normal
TCGA-FV-A3R2-01A-01-TSA.27236A60-F666-42B3-8EFE-404150EA03E8.svs	LIHC	Liver Hepatocellular Carcinoma	c22.0	8170/3	TCGA-FV-A3R2	TCGA-FV-A3R2-01A	Primary Tumor
TCGA-FV-A3R2-11A-01-TS1.EEA8D7D9-27A4-41F9-B501-9E3911187847.svs	LIHC	Liver Hepatocellular Carcinoma	c22.0	8170/3	TCGA-FV-A3R2	TCGA-FV-A3R2-11A	Solid Tissue Normal
TCGA-G3-A3CH-01A-01-TSA.EA09FCB6-6C1D-4F1A-BADE-C7D51A3B4CEE.svs	LIHC	Liver Hepatocellular Carcinoma	c22.0	8170/3	TCGA-G3-A3CH	TCGA-G3-A3CH-01A	Primary Tumor
TCGA-G3-A3CH-11A-01-TSA.CD0068FC-D624-483B-BF49-6C79B1FA1A68.svs	LIHC	Liver Hepatocellular Carcinoma	c22.0	8170/3	TCGA-G3-A3CH	TCGA-G3-A3CH-11A	Solid Tissue Normal
TCGA-38-4625-01A-01-BS1.41ab814e-649f-4086-b676-fd0d2782ea87.svs	LUAD	Lung Adenocarcinoma	c34.1	8140/3	TCGA-38-4625	TCGA-38-4625-01A	Primary Tumor
TCGA-38-4625-01A-01-TS1.6fa44ecf-ebe1-4bae-8515-c83eea7b703e.svs	LUAD	Lung Adenocarcinoma	c34.1	8140/3	TCGA-38-4625	TCGA-38-4625-01A	Primary Tumor
TCGA-38-4625-11A-01-BS1.8f0b3336-12bf-4b41-a028-b6d19301d0f9.svs	LUAD	Lung Adenocarcinoma	c34.1	8140/3	TCGA-38-4625	TCGA-38-4625-11A	Solid Tissue Normal
TCGA-38-4625-11A-01-TS1.8dfd2a41-54ff-44b2-9bb7-881cc4228d7f.svs	LUAD	Lung Adenocarcinoma	c34.1	8140/3	TCGA-38-4625	TCGA-38-4625-11A	Solid Tissue Normal
TCGA-38-4626-01A-01-BS1.57181f5e-1b4d-415a-8acc-9dc40dd03f7b.svs	LUAD	Lung Adenocarcinoma	c34.1	8140/3	TCGA-38-4626	TCGA-38-4626-01A	Primary Tumor
TCGA-38-4626-01A-01-TS1.b856b974-e498-4a8a-a649-bc321c90622a.svs	LUAD	Lung Adenocarcinoma	c34.1	8140/3	TCGA-38-4626	TCGA-38-4626-01A	Primary Tumor
TCGA-38-4626-11A-01-BS1.47b1c9ee-84cc-49fc-a707-b24c3bb7d7f3.svs	LUAD	Lung Adenocarcinoma	c34.1	8140/3	TCGA-38-4626	TCGA-38-4626-11A	Solid Tissue Normal
TCGA-38-4626-11A-01-TS1.ec7af6b6-9a36-4f33-b2b2-1fcb7092ae5a.svs	LUAD	Lung Adenocarcinoma	c34.1	8140/3	TCGA-38-4626	TCGA-38-4626-11A	Solid Tissue Normal
TCGA-38-4627-01A-01-BS1.d141e46d-3eaa-4605-8672-e4341e01bfee.svs	LUAD	Lung Adenocarcinoma	c34.1	8140/3	TCGA-38-4627	TCGA-38-4627-01A	Primary Tumor
TCGA-38-4627-01A-01-TS1.221bb9bb-9a72-4f33-89c1-d07eb422112e.svs	LUAD	Lung Adenocarcinoma	c34.1	8140/3	TCGA-38-4627	TCGA-38-4627-01A	Primary Tumor
TCGA-38-4627-11A-01-BS1.d487565c-9552-4de0-b2ec-fb8724c8b1b9.svs	LUAD	Lung Adenocarcinoma	c34.1	8140/3	TCGA-38-4627	TCGA-38-4627-11A	Solid Tissue Normal
TCGA-38-4627-11A-01-TS1.30a90255-23fa-4666-89d2-e8f491c1fcc9.svs	LUAD	Lung Adenocarcinoma	c34.1	8140/3	TCGA-38-4627	TCGA-38-4627-11A	Solid Tissue Normal
TCGA-38-4632-01A-01-BS1.f804f64d-a2b6-4756-bf3c-4b77d1e68a76.svs	LUAD	Lung Adenocarcinoma	c34.1	8140/3	TCGA-38-4632	TCGA-38-4632-01A	Primary Tumor
TCGA-38-4632-01A-01-TS1.eb6e2e6b-89bd-440c-9fc8-d932b5491654.svs	LUAD	Lung Adenocarcinoma	c34.1	8140/3	TCGA-38-4632	TCGA-38-4632-01A	Primary Tumor
TCGA-38-4632-11A-01-BS1.3f8d061d-9f93-4af1-96ac-beda6c048129.svs	LUAD	Lung Adenocarcinoma	c34.1	8140/3	TCGA-38-4632	TCGA-38-4632-11A	Solid Tissue Normal
TCGA-38-4632-11A-01-TS1.9caead8b-d96c-4e61-9df3-158a9a93b158.svs	LUAD	Lung Adenocarcinoma	c34.1	8140/3	TCGA-38-4632	TCGA-38-4632-11A	Solid Tissue Normal
TCGA-44-2655-01A-01-BS1.afd2012b-1c8f-419c-8972-289c22697d27.svs	LUAD	Lung Adenocarcinoma	c34.1	8140/3	TCGA-44-2655	TCGA-44-2655-01A	Primary Tumor
TCGA-44-2655-01A-01-TS1.13d9a55e-1b18-4594-a19a-9e08528e5a08.svs	LUAD	Lung Adenocarcinoma	c34.1	8140/3	TCGA-44-2655	TCGA-44-2655-01A	Primary Tumor
TCGA-44-2655-11A-01-TS1.1f824b99-5455-4bab-b491-e993d9f370af.svs	LUAD	Lung Adenocarcinoma	c34.1	8140/3	TCGA-44-2655	TCGA-44-2655-11A	Solid Tissue Normal
TCGA-44-2657-01A-01-BS1.76c73b34-7b9c-4daf-9a8f-e74e7734489d.svs	LUAD	Lung Adenocarcinoma	c34.1	8140/3	TCGA-44-2657	TCGA-44-2657-01A	Primary Tumor
TCGA-44-2657-01A-01-TS1.cee29017-5940-4c9c-89b8-8687aa6f9f5a.svs	LUAD	Lung Adenocarcinoma	c34.1	8140/3	TCGA-44-2657	TCGA-44-2657-01A	Primary Tumor
TCGA-44-2657-11A-01-TS1.03d328d6-5c0e-42ec-90b8-8f4b721cfe87.svs	LUAD	Lung Adenocarcinoma	c34.1	8140/3	TCGA-44-2657	TCGA-44-2657-11A	Solid Tissue Normal
TCGA-44-2661-01A-01-BS1.454ae128-140c-4bc3-98d6-529a9e0808f4.svs	LUAD	Lung Adenocarcinoma	c34.1	8140/3	TCGA-44-2661	TCGA-44-2661-01A	Primary Tumor
TCGA-44-2661-01A-01-TS1.72c6763d-5fd9-46a0-b7e3-a9b62076631e.svs	LUAD	Lung Adenocarcinoma	c34.1	8140/3	TCGA-44-2661	TCGA-44-2661-01A	Primary Tumor
TCGA-44-2661-11A-01-TS1.99f72eea-cf88-4648-ab51-347919e4125e.svs	LUAD	Lung Adenocarcinoma	c34.1	8140/3	TCGA-44-2661	TCGA-44-2661-11A	Solid Tissue Normal
TCGA-44-2662-01A-01-BS1.f7ba5b6b-8a26-4cf2-8b0c-db76298ca502.svs	LUAD	Lung Adenocarcinoma	c34.1	8140/3	TCGA-44-2662	TCGA-44-2662-01A	Primary Tumor
TCGA-44-2662-01A-01-TS1.5541e362-1ffb-4c2f-a7c2-492acc419015.svs	LUAD	Lung Adenocarcinoma	c34.1	8140/3	TCGA-44-2662	TCGA-44-2662-01A	Primary Tumor
TCGA-44-2662-01B-01-BS1.C0473E69-AD92-4D16-B914-55F0A9C53320.svs	LUAD	Lung Adenocarcinoma	c34.1	8140/3	TCGA-44-2662	TCGA-44-2662-01B	Primary Tumor
TCGA-44-2662-01B-02-BS2.D6BB9158-7665-4C92-AA8D-98ECC9DCE550.svs	LUAD	Lung Adenocarcinoma	c34.1	8140/3	TCGA-44-2662	TCGA-44-2662-01B	Primary Tumor
TCGA-44-2662-11A-01-TS1.efb91c2a-d736-4a3d-9812-08f75cda617c.svs	LUAD	Lung Adenocarcinoma	c34.1	8140/3	TCGA-44-2662	TCGA-44-2662-11A	Solid Tissue Normal
TCGA-44-2665-01A-01-BS1.6c4ac2ce-c6f2-42a6-96a8-71db2667d2ce.svs	LUAD	Lung Adenocarcinoma	c34.1	8140/3	TCGA-44-2665	TCGA-44-2665-01A	Primary Tumor
TCGA-44-2665-01A-01-TS1.c5b2abc1-bff0-431b-8903-dde57038877d.svs	LUAD	Lung Adenocarcinoma	c34.1	8140/3	TCGA-44-2665	TCGA-44-2665-01A	Primary Tumor
TCGA-44-2665-11A-01-TS1.e284642f-9ea2-473f-b1ef-40c35957c436.svs	LUAD	Lung Adenocarcinoma	c34.1	8140/3	TCGA-44-2665	TCGA-44-2665-11A	Solid Tissue Normal
TCGA-44-2668-01A-01-BS1.98d005af-6c76-4072-9141-7705090ee639.svs	LUAD	Lung Adenocarcinoma	c34.1	8140/3	TCGA-44-2668	TCGA-44-2668-01A	Primary Tumor
TCGA-44-2668-01A-01-TS1.d4db0c2b-9247-458b-a931-62ff45e4f859.svs	LUAD	Lung Adenocarcinoma	c34.1	8140/3	TCGA-44-2668	TCGA-44-2668-01A	Primary Tumor
TCGA-44-2668-01B-01-BS1.A6278F3D-FCA6-4FEE-B5EB-AB16759649F3.svs	LUAD	Lung Adenocarcinoma	c34.1	8140/3	TCGA-44-2668	TCGA-44-2668-01B	Primary Tumor
TCGA-44-2668-01B-02-BS2.7C0C441E-E968-471D-9E4A-77673F67250D.svs	LUAD	Lung Adenocarcinoma	c34.1	8140/3	TCGA-44-2668	TCGA-44-2668-01B	Primary Tumor
TCGA-44-2668-11A-01-TS1.a439a52a-6c89-4724-bb61-2d1270b637d7.svs	LUAD	Lung Adenocarcinoma	c34.1	8140/3	TCGA-44-2668	TCGA-44-2668-11A	Solid Tissue Normal
TCGA-44-3396-01A-01-BS1.020af312-29f3-4506-941a-6e74f0f3212c.svs	LUAD	Lung Adenocarcinoma	c34.1	8140/3	TCGA-44-3396	TCGA-44-3396-01A	Primary Tumor
TCGA-44-3396-01A-01-TS1.62d6bfb2-d507-476d-8dd0-a724ceca8f47.svs	LUAD	Lung Adenocarcinoma	c34.1	8140/3	TCGA-44-3396	TCGA-44-3396-01A	Primary Tumor
TCGA-44-3396-11A-01-TS1.78c02051-623c-47c8-8187-ce3a28abd715.svs	LUAD	Lung Adenocarcinoma	c34.1	8140/3	TCGA-44-3396	TCGA-44-3396-11A	Solid Tissue Normal
TCGA-44-3398-01A-01-BS1.8347f335-cd9d-46cc-bed5-b28f9dd877a8.svs	LUAD	Lung Adenocarcinoma	c34.3	8140/3	TCGA-44-3398	TCGA-44-3398-01A	Primary Tumor
TCGA-44-3398-01A-01-TS1.80f016ac-f5c5-49c4-972e-2ffd226d226d.svs	LUAD	Lung Adenocarcinoma	c34.3	8140/3	TCGA-44-3398	TCGA-44-3398-01A	Primary Tumor
TCGA-44-3398-11B-01-TS1.0a860872-acfa-45e3-b3ef-9ae4e6b8a4ed.svs	LUAD	Lung Adenocarcinoma	c34.3	8140/3	TCGA-44-3398	TCGA-44-3398-11B	Solid Tissue Normal
TCGA-44-5645-01A-01-TS1.16170220-fc14-4f39-80be-ef98d46dc3c8.svs	LUAD	Lung Adenocarcinoma	c34.1	8140/3	TCGA-44-5645	TCGA-44-5645-01A	Primary Tumor
TCGA-44-5645-01B-03-BS3.817AA505-ABFD-412E-8DD7-69D50A7E9BA9.svs	LUAD	Lung Adenocarcinoma	c34.1	8140/3	TCGA-44-5645	TCGA-44-5645-01B	Primary Tumor
TCGA-44-5645-01B-04-BS4.76ED5128-FB3D-44C7-A679-848860CAA3C5.svs	LUAD	Lung Adenocarcinoma	c34.1	8140/3	TCGA-44-5645	TCGA-44-5645-01B	Primary Tumor
TCGA-44-5645-11A-01-TS1.3cc9a6dd-63c1-4c1e-82fb-4ae91e214c0e.svs	LUAD	Lung Adenocarcinoma	c34.1	8140/3	TCGA-44-5645	TCGA-44-5645-11A	Solid Tissue Normal
TCGA-44-6145-01A-01-BS1.13a0cd77-3c3d-44d3-8985-d1272b84e5bd.svs	LUAD	Lung Adenocarcinoma	c34.1	8140/3	TCGA-44-6145	TCGA-44-6145-01A	Primary Tumor
TCGA-44-6145-01A-01-TS1.694c13e7-a2e5-434e-8093-d78bec903707.svs	LUAD	Lung Adenocarcinoma	c34.1	8140/3	TCGA-44-6145	TCGA-44-6145-01A	Primary Tumor
TCGA-44-6145-11A-01-TS1.1ce37c11-0439-4903-be45-68cd55baf942.svs	LUAD	Lung Adenocarcinoma	c34.1	8140/3	TCGA-44-6145	TCGA-44-6145-11A	Solid Tissue Normal
TCGA-44-6146-01A-01-TS1.6518ff71-9b71-41bc-ae3f-6cabb65cafaf.svs	LUAD	Lung Adenocarcinoma	c34.30	8480/3	TCGA-44-6146	TCGA-44-6146-01A	Primary Tumor
TCGA-44-6146-01B-03-BS3.CAA4A154-72D4-4A13-8999-674D5558BD09.svs	LUAD	Lung Adenocarcinoma	c34.30	8480/3	TCGA-44-6146	TCGA-44-6146-01B	Primary Tumor
TCGA-44-6146-01B-03-TS3.C57ED5B9-D68A-4088-AABD-9817345813F2.svs	LUAD	Lung Adenocarcinoma	c34.30	8480/3	TCGA-44-6146	TCGA-44-6146-01B	Primary Tumor
TCGA-44-6146-11A-01-TS1.13e1f3d5-428f-467d-9555-404afbab6493.svs	LUAD	Lung Adenocarcinoma	c34.30	8480/3	TCGA-44-6146	TCGA-44-6146-11A	Solid Tissue Normal
TCGA-44-6147-01A-01-BS1.cfa99719-2df2-4b32-be20-2c96483727cb.svs	LUAD	Lung Adenocarcinoma	c34.1	8140/3	TCGA-44-6147	TCGA-44-6147-01A	Primary Tumor
TCGA-44-6147-01A-01-TS1.3abeedc6-cb8c-45da-8054-c8cd7a4f4346.svs	LUAD	Lung Adenocarcinoma	c34.1	8140/3	TCGA-44-6147	TCGA-44-6147-01A	Primary Tumor
TCGA-44-6147-01B-05-BS5.B838E2DC-8869-4C72-9F1D-A066FF307579.svs	LUAD	Lung Adenocarcinoma	c34.1	8140/3	TCGA-44-6147	TCGA-44-6147-01B	Primary Tumor
TCGA-44-6147-01B-06-BS6.74FAC41A-3A9C-4821-9BB9-63985D835F30.svs	LUAD	Lung Adenocarcinoma	c34.1	8140/3	TCGA-44-6147	TCGA-44-6147-01B	Primary Tumor
TCGA-44-6147-11A-01-TS1.26eb9ae5-6c07-4c2c-ad4c-30ce3c75cd5f.svs	LUAD	Lung Adenocarcinoma	c34.1	8140/3	TCGA-44-6147	TCGA-44-6147-11A	Solid Tissue Normal
TCGA-44-6148-01A-01-BS1.9d9de45e-0870-4e9a-941d-701a231b2301.svs	LUAD	Lung Adenocarcinoma	c34.30	8480/3	TCGA-44-6148	TCGA-44-6148-01A	Primary Tumor
TCGA-44-6148-01A-01-TS1.dc502627-e621-4ddc-a472-d3e438bb1045.svs	LUAD	Lung Adenocarcinoma	c34.30	8480/3	TCGA-44-6148	TCGA-44-6148-01A	Primary Tumor
TCGA-44-6148-11A-01-TS1.3d54d8fb-791a-46da-a374-ca2d51ecfadd.svs	LUAD	Lung Adenocarcinoma	c34.30	8480/3	TCGA-44-6148	TCGA-44-6148-11A	Solid Tissue Normal
TCGA-44-6776-01A-01-BS1.7b26c23b-edbf-4de8-8add-37544a4e74ed.svs	LUAD	Lung Adenocarcinoma	c34.1	8140/3	TCGA-44-6776	TCGA-44-6776-01A	Primary Tumor
TCGA-44-6776-01A-01-TS1.ec07dc02-a346-4bc0-b282-7e0358b707b4.svs	LUAD	Lung Adenocarcinoma	c34.1	8140/3	TCGA-44-6776	TCGA-44-6776-01A	Primary Tumor
TCGA-44-6776-11A-01-TS1.699a84f4-0579-43e3-b3cd-434e6fd27071.svs	LUAD	Lung Adenocarcinoma	c34.1	8140/3	TCGA-44-6776	TCGA-44-6776-11A	Solid Tissue Normal
TCGA-44-6777-01A-01-BS1.ff28d451-68e3-4c4e-82b3-12bb9ee8f20e.svs	LUAD	Lung Adenocarcinoma	c34.1	8140/3	TCGA-44-6777	TCGA-44-6777-01A	Primary Tumor
TCGA-44-6777-01A-01-TS1.5ab793ed-3c0a-45d5-8774-64de0fa7684c.svs	LUAD	Lung Adenocarcinoma	c34.1	8140/3	TCGA-44-6777	TCGA-44-6777-01A	Primary Tumor
TCGA-44-6777-11A-01-TS1.17abcbd4-6733-4d6e-998b-a944cafcb549.svs	LUAD	Lung Adenocarcinoma	c34.1	8140/3	TCGA-44-6777	TCGA-44-6777-11A	Solid Tissue Normal
TCGA-44-6778-01A-01-BS1.f7b11fd2-323b-41e0-97fc-6f9151d9317c.svs	LUAD	Lung Adenocarcinoma	c34.1	8140/3	TCGA-44-6778	TCGA-44-6778-01A	Primary Tumor
TCGA-44-6778-01A-01-TS1.c2f70fc8-093c-4b9b-8907-4860bbea651f.svs	LUAD	Lung Adenocarcinoma	c34.1	8140/3	TCGA-44-6778	TCGA-44-6778-01A	Primary Tumor
TCGA-44-6778-11A-01-TS1.daddbd1e-b7b8-42e8-bd2b-f1ed8eb7b5b3.svs	LUAD	Lung Adenocarcinoma	c34.1	8140/3	TCGA-44-6778	TCGA-44-6778-11A	Solid Tissue Normal
TCGA-49-4490-01A-01-BS1.6839a32f-4d5a-47ee-9cd6-14f3c09b92c2.svs	LUAD	Lung Adenocarcinoma	c34.1	8140/3	TCGA-49-4490	TCGA-49-4490-01A	Primary Tumor
TCGA-49-4490-01A-02-BS2.161a2ff9-e4b3-41de-b961-38ceed0f0024.svs	LUAD	Lung Adenocarcinoma	c34.1	8140/3	TCGA-49-4490	TCGA-49-4490-01A	Primary Tumor
TCGA-49-4490-11A-01-BS1.377f1123-436c-49fe-b375-058e084b8a49.svs	LUAD	Lung Adenocarcinoma	c34.1	8140/3	TCGA-49-4490	TCGA-49-4490-11A	Solid Tissue Normal
TCGA-49-4490-11A-01-TS1.e8bbd6a7-5b43-4889-842e-d144eabc45e7.svs	LUAD	Lung Adenocarcinoma	c34.1	8140/3	TCGA-49-4490	TCGA-49-4490-11A	Solid Tissue Normal
TCGA-49-4512-01A-01-BS1.a7142de2-2647-41ce-b7ec-8d375f177ab1.svs	LUAD	Lung Adenocarcinoma	c34.2	8140/3	TCGA-49-4512	TCGA-49-4512-01A	Primary Tumor
TCGA-49-4512-01A-02-BS2.180a6269-9edb-47b8-b295-c43753d3c5a6.svs	LUAD	Lung Adenocarcinoma	c34.2	8140/3	TCGA-49-4512	TCGA-49-4512-01A	Primary Tumor
TCGA-49-4512-11A-01-BS1.2623b02d-6b00-4af3-b56a-6bfdcbfe9d5b.svs	LUAD	Lung Adenocarcinoma	c34.2	8140/3	TCGA-49-4512	TCGA-49-4512-11A	Solid Tissue Normal
TCGA-49-4512-11A-01-TS1.aed40659-2423-41d8-8d99-1c78268fcb9e.svs	LUAD	Lung Adenocarcinoma	c34.2	8140/3	TCGA-49-4512	TCGA-49-4512-11A	Solid Tissue Normal
TCGA-49-6742-01A-01-BS1.b896b13d-df91-485d-9ee2-19637547b9ac.svs	LUAD	Lung Adenocarcinoma	c34.1	8480/3	TCGA-49-6742	TCGA-49-6742-01A	Primary Tumor
TCGA-49-6742-01A-01-TS1.dbb98992-3944-49bd-a35e-45e86ca8b761.svs	LUAD	Lung Adenocarcinoma	c34.1	8480/3	TCGA-49-6742	TCGA-49-6742-01A	Primary Tumor
TCGA-49-6742-11A-01-TS1.529a44b9-e94c-4a2f-9977-b154bc9035de.svs	LUAD	Lung Adenocarcinoma	c34.1	8480/3	TCGA-49-6742	TCGA-49-6742-11A	Solid Tissue Normal
TCGA-49-6743-01A-01-BS1.a59ea9e1-f418-4882-b628-0039a2dd4bbd.svs	LUAD	Lung Adenocarcinoma	c34.1	8310/3	TCGA-49-6743	TCGA-49-6743-01A	Primary Tumor
TCGA-49-6743-01A-01-TS1.20d09427-4fbb-462f-b4ff-1e9860d2dbf9.svs	LUAD	Lung Adenocarcinoma	c34.1	8310/3	TCGA-49-6743	TCGA-49-6743-01A	Primary Tumor
TCGA-49-6743-11A-01-TS1.16f8e50f-dcb6-437e-bddc-067d991fa7a0.svs	LUAD	Lung Adenocarcinoma	c34.1	8310/3	TCGA-49-6743	TCGA-49-6743-11A	Solid Tissue Normal
TCGA-49-6744-01A-01-BS1.a4a23863-20cf-483d-936c-0b0e512eacf2.svs	LUAD	Lung Adenocarcinoma	c34.1	8255/3	TCGA-49-6744	TCGA-49-6744-01A	Primary Tumor
TCGA-49-6744-01A-01-TS1.cb8c4bda-8e2b-45e1-a7ec-7db89e297f5d.svs	LUAD	Lung Adenocarcinoma	c34.1	8255/3	TCGA-49-6744	TCGA-49-6744-01A	Primary Tumor
TCGA-49-6744-11A-01-TS1.d664eb8f-ece3-4ac7-a11e-dadd5a2f0f53.svs	LUAD	Lung Adenocarcinoma	c34.1	8255/3	TCGA-49-6744	TCGA-49-6744-11A	Solid Tissue Normal
TCGA-49-6745-01A-01-BS1.a41e5347-9c8d-4003-a48a-43cd9bfb9dcc.svs	LUAD	Lung Adenocarcinoma	c34.1	8260/3	TCGA-49-6745	TCGA-49-6745-01A	Primary Tumor
TCGA-49-6745-01A-01-TS1.f386fbd6-ca0e-4672-b2dc-dbc4c54ef9db.svs	LUAD	Lung Adenocarcinoma	c34.1	8260/3	TCGA-49-6745	TCGA-49-6745-01A	Primary Tumor
TCGA-49-6745-11A-01-TS1.682fc0b2-a69e-42ab-abc4-21e8a72db7d3.svs	LUAD	Lung Adenocarcinoma	c34.1	8260/3	TCGA-49-6745	TCGA-49-6745-11A	Solid Tissue Normal
TCGA-49-6761-01A-02-BS2.4750f290-f2fa-4bcf-aae1-33743b35c92f.svs	LUAD	Lung Adenocarcinoma	c34.1	8140/3	TCGA-49-6761	TCGA-49-6761-01A	Primary Tumor
TCGA-49-6761-11A-01-TS1.abf86147-1410-4dbf-a187-02c978885bd6.svs	LUAD	Lung Adenocarcinoma	c34.1	8140/3	TCGA-49-6761	TCGA-49-6761-11A	Solid Tissue Normal
TCGA-50-5930-01A-01-BS1.11ef6d55-286a-45e2-936f-58f1b661b922.svs	LUAD	Lung Adenocarcinoma	c34.3	8255/3	TCGA-50-5930	TCGA-50-5930-01A	Primary Tumor
TCGA-50-5930-01A-01-TS1.a03e43a6-cac8-4a5d-98bf-00079bca56f7.svs	LUAD	Lung Adenocarcinoma	c34.3	8255/3	TCGA-50-5930	TCGA-50-5930-01A	Primary Tumor
TCGA-50-5930-11A-01-TS1.7fde4433-12f3-4594-b61b-9efa33ad0013.svs	LUAD	Lung Adenocarcinoma	c34.3	8255/3	TCGA-50-5930	TCGA-50-5930-11A	Solid Tissue Normal
TCGA-50-5931-01A-01-BS1.129de2cf-4da5-4e16-80c6-181288bfeff6.svs	LUAD	Lung Adenocarcinoma	c34.1	8140/3	TCGA-50-5931	TCGA-50-5931-01A	Primary Tumor
TCGA-50-5931-01A-01-TS1.ae13ba18-bb6a-4e32-9148-471932f055cf.svs	LUAD	Lung Adenocarcinoma	c34.1	8140/3	TCGA-50-5931	TCGA-50-5931-01A	Primary Tumor
TCGA-50-5931-11A-01-TS1.75eecd0b-4759-4b3d-9768-10be7d38bf61.svs	LUAD	Lung Adenocarcinoma	c34.1	8140/3	TCGA-50-5931	TCGA-50-5931-11A	Solid Tissue Normal
TCGA-50-5932-01A-01-BS1.b0ec68b8-ed0c-468e-8ea6-95fc90e4c6a0.svs	LUAD	Lung Adenocarcinoma	c34.1	8140/3	TCGA-50-5932	TCGA-50-5932-01A	Primary Tumor
TCGA-50-5932-01A-01-TS1.e89b93f1-255e-42ac-a0eb-7c3df060b669.svs	LUAD	Lung Adenocarcinoma	c34.1	8140/3	TCGA-50-5932	TCGA-50-5932-01A	Primary Tumor
TCGA-50-5932-11A-01-TS1.f80ad0da-2065-4cc9-a649-e40e9b814257.svs	LUAD	Lung Adenocarcinoma	c34.1	8140/3	TCGA-50-5932	TCGA-50-5932-11A	Solid Tissue Normal
TCGA-50-5933-01A-01-BS1.5e86d54b-426d-404b-98c3-b705203d4f76.svs	LUAD	Lung Adenocarcinoma	c34.3	8140/3	TCGA-50-5933	TCGA-50-5933-01A	Primary Tumor
TCGA-50-5933-01A-01-TS1.4bb2950d-ab82-4d7b-8331-eb4df986aef9.svs	LUAD	Lung Adenocarcinoma	c34.3	8140/3	TCGA-50-5933	TCGA-50-5933-01A	Primary Tumor
TCGA-50-5933-11A-01-TS1.275999f6-0103-41a8-a5e3-27958fe28430.svs	LUAD	Lung Adenocarcinoma	c34.3	8140/3	TCGA-50-5933	TCGA-50-5933-11A	Solid Tissue Normal
TCGA-50-5935-01A-01-BS1.b3e47bcb-70a9-4177-86a9-f0dac5aa0a07.svs	LUAD	Lung Adenocarcinoma	c34.1	8140/3	TCGA-50-5935	TCGA-50-5935-01A	Primary Tumor
TCGA-50-5935-01A-01-TS1.3c8f9844-b248-48ef-99d8-2f4974288c0a.svs	LUAD	Lung Adenocarcinoma	c34.1	8140/3	TCGA-50-5935	TCGA-50-5935-01A	Primary Tumor
TCGA-50-5935-11A-01-TS1.9fb388f3-a44e-4653-8dea-2f70b2811561.svs	LUAD	Lung Adenocarcinoma	c34.1	8140/3	TCGA-50-5935	TCGA-50-5935-11A	Solid Tissue Normal
TCGA-50-5936-01A-01-BS1.9b086045-23e1-43d1-a327-7770ed1261e9.svs	LUAD	Lung Adenocarcinoma	c34.30	8480/3	TCGA-50-5936	TCGA-50-5936-01A	Primary Tumor
TCGA-50-5936-01A-01-TS1.74b6b1e9-fda1-4e36-ad25-36048cf168b4.svs	LUAD	Lung Adenocarcinoma	c34.30	8480/3	TCGA-50-5936	TCGA-50-5936-01A	Primary Tumor
TCGA-50-5936-11A-01-TS1.dc9485b6-9fa9-4a76-9bee-efed42a5cbea.svs	LUAD	Lung Adenocarcinoma	c34.30	8480/3	TCGA-50-5936	TCGA-50-5936-11A	Solid Tissue Normal
TCGA-50-5939-01A-01-BS1.947c5ed1-ea28-4100-b3c6-3d7c06b856ff.svs	LUAD	Lung Adenocarcinoma	c34.1	8255/3	TCGA-50-5939	TCGA-50-5939-01A	Primary Tumor
TCGA-50-5939-01A-01-TS1.a75a4c4e-3fd0-454e-96a7-9657c5139a81.svs	LUAD	Lung Adenocarcinoma	c34.1	8255/3	TCGA-50-5939	TCGA-50-5939-01A	Primary Tumor
TCGA-50-5939-11A-01-TS1.b0659788-94bb-4309-83f5-c89d4cea1850.svs	LUAD	Lung Adenocarcinoma	c34.1	8255/3	TCGA-50-5939	TCGA-50-5939-11A	Solid Tissue Normal
TCGA-50-6595-01A-01-BS1.de012349-4f93-4341-a07c-81835a597cc9.svs	LUAD	Lung Adenocarcinoma	c34.1	8140/3	TCGA-50-6595	TCGA-50-6595-01A	Primary Tumor
TCGA-50-6595-01A-01-TS1.568a5953-223c-470e-8aad-bc629fae39cc.svs	LUAD	Lung Adenocarcinoma	c34.1	8140/3	TCGA-50-6595	TCGA-50-6595-01A	Primary Tumor
TCGA-50-6595-11A-01-TS1.9aa7c8df-9306-4f4c-8f85-a70d4cbdbcbf.svs	LUAD	Lung Adenocarcinoma	c34.1	8140/3	TCGA-50-6595	TCGA-50-6595-11A	Solid Tissue Normal
TCGA-55-6968-11A-01-TS1.64e5c4f1-759c-4819-b061-59bd248a5128.svs	LUAD	Lung Adenocarcinoma	c34.3	8140/3	TCGA-55-6968	TCGA-55-6968-11A	Solid Tissue Normal
TCGA-55-6970-01A-01-BS1.4b65459d-7aa4-41b4-a811-fd46fa2ef112.svs	LUAD	Lung Adenocarcinoma	c34.1	8260/3	TCGA-55-6970	TCGA-55-6970-01A	Primary Tumor
TCGA-55-6970-01A-01-TS1.60e7e3d2-2b8f-4a11-8d04-7c4b38e37a0d.svs	LUAD	Lung Adenocarcinoma	c34.1	8260/3	TCGA-55-6970	TCGA-55-6970-01A	Primary Tumor
TCGA-55-6970-11A-01-TS1.f65f4bbc-0acd-4289-8a72-290630650be7.svs	LUAD	Lung Adenocarcinoma	c34.1	8260/3	TCGA-55-6970	TCGA-55-6970-11A	Solid Tissue Normal
TCGA-55-6971-01A-01-BS1.4d3b20a9-58db-45f9-b6a3-ffb94331ddcd.svs	LUAD	Lung Adenocarcinoma	c34.3	8140/3	TCGA-55-6971	TCGA-55-6971-01A	Primary Tumor
TCGA-55-6971-01A-01-TS1.c98660f3-ed99-41aa-910e-17f026fb7fae.svs	LUAD	Lung Adenocarcinoma	c34.3	8140/3	TCGA-55-6971	TCGA-55-6971-01A	Primary Tumor
TCGA-55-6971-11A-01-TS1.ece1687e-74b2-43d2-a397-7c630d9b70cf.svs	LUAD	Lung Adenocarcinoma	c34.3	8140/3	TCGA-55-6971	TCGA-55-6971-11A	Solid Tissue Normal
TCGA-55-6972-01A-01-TS1.dea89659-a0a1-4c28-a646-3043a323248c.svs	LUAD	Lung Adenocarcinoma	c34.1	8260/3	TCGA-55-6972	TCGA-55-6972-01A	Primary Tumor
TCGA-55-6972-11A-01-TS1.56ffd1ee-a8f0-4f9b-aaab-d625eba5ba90.svs	LUAD	Lung Adenocarcinoma	c34.1	8260/3	TCGA-55-6972	TCGA-55-6972-11A	Solid Tissue Normal
TCGA-55-6975-01A-01-TS1.5904f571-40fe-4262-962c-d233ed4c6b87.svs	LUAD	Lung Adenocarcinoma	c34.3	8255/3	TCGA-55-6975	TCGA-55-6975-01A	Primary Tumor
TCGA-55-6975-11A-01-TS1.9bd5efc7-f279-4150-a410-19fb057f9df8.svs	LUAD	Lung Adenocarcinoma	c34.3	8255/3	TCGA-55-6975	TCGA-55-6975-11A	Solid Tissue Normal
TCGA-55-6978-01A-01-BS1.4b9107a2-5056-46bf-b02d-23f7df944d07.svs	LUAD	Lung Adenocarcinoma	c34.2	8140/3	TCGA-55-6978	TCGA-55-6978-01A	Primary Tumor
TCGA-55-6978-01A-01-TS1.3f32b6a5-109a-4b6a-beba-d9958ac0a669.svs	LUAD	Lung Adenocarcinoma	c34.2	8140/3	TCGA-55-6978	TCGA-55-6978-01A	Primary Tumor
TCGA-55-6978-11A-01-TS1.6f7fefca-7318-4df5-8aba-28426168b874.svs	LUAD	Lung Adenocarcinoma	c34.2	8140/3	TCGA-55-6978	TCGA-55-6978-11A	Solid Tissue Normal
TCGA-55-6979-01A-01-BS1.b2351aff-ca88-40b9-9271-136f7b2585d2.svs	LUAD	Lung Adenocarcinoma	c34.1	8140/3	TCGA-55-6979	TCGA-55-6979-01A	Primary Tumor
TCGA-55-6979-01A-01-TS1.8e94747a-8753-4b9a-bc8a-4f0caeb2106d.svs	LUAD	Lung Adenocarcinoma	c34.1	8140/3	TCGA-55-6979	TCGA-55-6979-01A	Primary Tumor
TCGA-55-6979-11A-01-TS1.6267ddd0-441b-4be5-aeb6-92731d78feb2.svs	LUAD	Lung Adenocarcinoma	c34.1	8140/3	TCGA-55-6979	TCGA-55-6979-11A	Solid Tissue Normal
TCGA-55-6980-01A-01-TS1.d9c3a443-0b13-40f5-80fd-575d53f91ea1.svs	LUAD	Lung Adenocarcinoma	c34.3	8252/3	TCGA-55-6980	TCGA-55-6980-01A	Primary Tumor
TCGA-55-6980-11A-01-TS1.7d9af225-8aea-4609-9e58-fb190f63f13f.svs	LUAD	Lung Adenocarcinoma	c34.3	8252/3	TCGA-55-6980	TCGA-55-6980-11A	Solid Tissue Normal
TCGA-55-6981-01A-01-BS1.7d25cfdf-bd18-4dc6-a2d5-06ea8ad83c93.svs	LUAD	Lung Adenocarcinoma	c34.1	8140/3	TCGA-55-6981	TCGA-55-6981-01A	Primary Tumor
TCGA-55-6981-01A-01-TS1.55bea1ae-e14c-4110-b913-719b19225f5b.svs	LUAD	Lung Adenocarcinoma	c34.1	8140/3	TCGA-55-6981	TCGA-55-6981-01A	Primary Tumor
TCGA-55-6981-11A-01-TS1.55d649ab-33f0-4e7f-b4f9-df478a6c6d5b.svs	LUAD	Lung Adenocarcinoma	c34.1	8140/3	TCGA-55-6981	TCGA-55-6981-11A	Solid Tissue Normal
TCGA-55-6982-11A-01-TS1.d91e1c1e-551c-4382-a82f-fac833a41b24.svs	LUAD	Lung Adenocarcinoma	c34.3	8140/3	TCGA-55-6982	TCGA-55-6982-11A	Solid Tissue Normal
TCGA-55-6983-01A-01-TS1.ec8f181a-3ecb-4a27-995a-13303416016d.svs	LUAD	Lung Adenocarcinoma	c34.30	8480/3	TCGA-55-6983	TCGA-55-6983-01A	Primary Tumor
TCGA-55-6983-11A-01-TS1.c3a77c2c-6cd7-4aab-8573-92774af0fbb8.svs	LUAD	Lung Adenocarcinoma	c34.30	8480/3	TCGA-55-6983	TCGA-55-6983-11A	Solid Tissue Normal
TCGA-55-6984-11A-01-TS1.51dc520b-6357-4cf7-b282-48ceeba02be7.svs	LUAD	Lung Adenocarcinoma	c34.3	8140/3	TCGA-55-6984	TCGA-55-6984-11A	Solid Tissue Normal
TCGA-55-6985-01A-01-TS1.622c3ab8-9906-4228-a611-07add2291f7b.svs	LUAD	Lung Adenocarcinoma	c34.1	8140/3	TCGA-55-6985	TCGA-55-6985-01A	Primary Tumor
TCGA-55-6985-11A-01-TS1.a7338f79-bd29-4dea-b513-8907eac3d604.svs	LUAD	Lung Adenocarcinoma	c34.1	8140/3	TCGA-55-6985	TCGA-55-6985-11A	Solid Tissue Normal
TCGA-55-6986-01A-01-TS1.5508ea92-e4fe-4449-8d8c-b6abb4275f5a.svs	LUAD	Lung Adenocarcinoma	c34.3	8252/3	TCGA-55-6986	TCGA-55-6986-01A	Primary Tumor
TCGA-55-6986-11A-01-TS1.60ad707f-6453-4765-acde-2dd13c14d172.svs	LUAD	Lung Adenocarcinoma	c34.3	8252/3	TCGA-55-6986	TCGA-55-6986-11A	Solid Tissue Normal
TCGA-73-4676-01A-01-BS1.0681abfa-e0e4-42d1-a510-6f530c63acd4.svs	LUAD	Lung Adenocarcinoma	c34.1	8140/3	TCGA-73-4676	TCGA-73-4676-01A	Primary Tumor
TCGA-73-4676-01A-01-TS1.6e3a6123-c675-4563-b4d1-14e15ebea65b.svs	LUAD	Lung Adenocarcinoma	c34.1	8140/3	TCGA-73-4676	TCGA-73-4676-01A	Primary Tumor
TCGA-73-4676-11A-01-BS1.4bd6e004-baea-4ed9-8eb2-2a1ad0cedcac.svs	LUAD	Lung Adenocarcinoma	c34.1	8140/3	TCGA-73-4676	TCGA-73-4676-11A	Solid Tissue Normal
TCGA-73-4676-11A-01-TS1.aec6cac5-42a4-46dd-99be-0bbcb6ba1fd8.svs	LUAD	Lung Adenocarcinoma	c34.1	8140/3	TCGA-73-4676	TCGA-73-4676-11A	Solid Tissue Normal
TCGA-91-6828-01A-01-BS1.b8b423ab-8d4d-4f4d-a4e3-e1db80e070e3.svs	LUAD	Lung Adenocarcinoma	c34.3	8140/3	TCGA-91-6828	TCGA-91-6828-01A	Primary Tumor
TCGA-91-6828-01A-01-TS1.9582619f-ecd4-4890-8af1-14e5eb0f536e.svs	LUAD	Lung Adenocarcinoma	c34.3	8140/3	TCGA-91-6828	TCGA-91-6828-01A	Primary Tumor
TCGA-91-6828-11A-01-TS1.77bf5b0c-5ecb-4e17-b25a-5445871520c5.svs	LUAD	Lung Adenocarcinoma	c34.3	8140/3	TCGA-91-6828	TCGA-91-6828-11A	Solid Tissue Normal
TCGA-91-6829-01A-01-BS1.8ec1007b-5ff9-4bc0-b538-f9130c754614.svs	LUAD	Lung Adenocarcinoma	c34.3	8252/3	TCGA-91-6829	TCGA-91-6829-01A	Primary Tumor
TCGA-91-6829-11A-01-TS1.242f265c-2a71-4f9f-a740-a679587b6eaf.svs	LUAD	Lung Adenocarcinoma	c34.3	8252/3	TCGA-91-6829	TCGA-91-6829-11A	Solid Tissue Normal
TCGA-91-6831-01A-01-BS1.2d9c6566-9b9f-4f3a-b273-cb8be4fd93d1.svs	LUAD	Lung Adenocarcinoma	c34.2	8140/3	TCGA-91-6831	TCGA-91-6831-01A	Primary Tumor
TCGA-91-6831-01A-01-TS1.4b44cb99-5b5e-4999-bc73-b836b1536d9d.svs	LUAD	Lung Adenocarcinoma	c34.2	8140/3	TCGA-91-6831	TCGA-91-6831-01A	Primary Tumor
TCGA-91-6831-11A-01-TS1.4346239f-de98-4c3f-8790-40766161d2c7.svs	LUAD	Lung Adenocarcinoma	c34.2	8140/3	TCGA-91-6831	TCGA-91-6831-11A	Solid Tissue Normal
TCGA-91-6835-01A-01-BS1.307c5dae-e277-4d87-bbf1-1ed73e3c994b.svs	LUAD	Lung Adenocarcinoma	c34.3	8140/3	TCGA-91-6835	TCGA-91-6835-01A	Primary Tumor
TCGA-91-6835-01A-01-TS1.eaee91a3-e27c-4479-906d-4f07d8017895.svs	LUAD	Lung Adenocarcinoma	c34.3	8140/3	TCGA-91-6835	TCGA-91-6835-01A	Primary Tumor
TCGA-91-6835-11A-01-TS1.7320fa25-34f9-4d59-abc3-f8317a505363.svs	LUAD	Lung Adenocarcinoma	c34.3	8140/3	TCGA-91-6835	TCGA-91-6835-11A	Solid Tissue Normal
TCGA-91-6836-01A-01-BS1.c79514db-1baa-4969-8549-272cde47ff75.svs	LUAD	Lung Adenocarcinoma	c34.1	8140/3	TCGA-91-6836	TCGA-91-6836-01A	Primary Tumor
TCGA-91-6836-11A-01-TS1.269174cd-2593-4e3c-a52a-3c0496b059ed.svs	LUAD	Lung Adenocarcinoma	c34.1	8140/3	TCGA-91-6836	TCGA-91-6836-11A	Solid Tissue Normal
TCGA-91-6847-01A-01-BS1.42810728-6d6c-4116-bd23-71f502f4f6ed.svs	LUAD	Lung Adenocarcinoma	c34.3	8140/3	TCGA-91-6847	TCGA-91-6847-01A	Primary Tumor
TCGA-91-6847-01A-01-TS1.9961f002-08f9-4406-ab62-59d39ae513bb.svs	LUAD	Lung Adenocarcinoma	c34.3	8140/3	TCGA-91-6847	TCGA-91-6847-01A	Primary Tumor
TCGA-91-6847-11A-01-TS1.bed7fd2b-0ae1-4903-8da2-437a0a827b0b.svs	LUAD	Lung Adenocarcinoma	c34.3	8140/3	TCGA-91-6847	TCGA-91-6847-11A	Solid Tissue Normal
TCGA-91-6849-01A-01-BS1.bf1eff88-1e15-443a-a9b3-188c896ef8f5.svs	LUAD	Lung Adenocarcinoma	c34.1	8140/3	TCGA-91-6849	TCGA-91-6849-01A	Primary Tumor
TCGA-91-6849-01A-01-TS1.c7d56655-6e3d-492f-b5fa-4781ec6f94ab.svs	LUAD	Lung Adenocarcinoma	c34.1	8140/3	TCGA-91-6849	TCGA-91-6849-01A	Primary Tumor
TCGA-91-6849-11A-01-TS1.04d73e07-5a4c-4818-a945-560e194d74e4.svs	LUAD	Lung Adenocarcinoma	c34.1	8140/3	TCGA-91-6849	TCGA-91-6849-11A	Solid Tissue Normal
TCGA-22-4593-01A-01-BS1.cd5e248f-9540-4bf6-8d6c-ce86f57bd74d.svs	LUSC	Lung Squamous Cell Carcinoma	c34.3	8070/3	TCGA-22-4593	TCGA-22-4593-01A	Primary Tumor
TCGA-22-4593-01A-02-BS2.f53ff984-52d3-4c5e-976b-ab76122da04a.svs	LUSC	Lung Squamous Cell Carcinoma	c34.3	8070/3	TCGA-22-4593	TCGA-22-4593-01A	Primary Tumor
TCGA-22-4593-11A-01-BS1.c2e5e220-c57c-481f-8d8f-cc5dd01b38b9.svs	LUSC	Lung Squamous Cell Carcinoma	c34.3	8070/3	TCGA-22-4593	TCGA-22-4593-11A	Solid Tissue Normal
TCGA-22-4593-11A-01-TS1.d201493f-1067-4e6c-84e3-b203f3397a93.svs	LUSC	Lung Squamous Cell Carcinoma	c34.3	8070/3	TCGA-22-4593	TCGA-22-4593-11A	Solid Tissue Normal
TCGA-22-4609-01A-01-BS1.57024670-5257-47d4-b230-a7b19742f226.svs	LUSC	Lung Squamous Cell Carcinoma	c34.1	8070/3	TCGA-22-4609	TCGA-22-4609-01A	Primary Tumor
TCGA-22-4609-01A-02-BS2.d77be2b2-200f-4293-88f9-611f3f6c5e56.svs	LUSC	Lung Squamous Cell Carcinoma	c34.1	8070/3	TCGA-22-4609	TCGA-22-4609-01A	Primary Tumor
TCGA-22-4609-11A-01-BS1.1200b127-643a-4d45-94da-5df76b1383d7.svs	LUSC	Lung Squamous Cell Carcinoma	c34.1	8070/3	TCGA-22-4609	TCGA-22-4609-11A	Solid Tissue Normal
TCGA-22-4609-11A-01-TS1.4be570db-64af-47db-9e36-dd81172b28cc.svs	LUSC	Lung Squamous Cell Carcinoma	c34.1	8070/3	TCGA-22-4609	TCGA-22-4609-11A	Solid Tissue Normal
TCGA-22-5471-01A-01-TS1.f9d42f8b-2c59-4811-97d9-8e05f2128a00.svs	LUSC	Lung Squamous Cell Carcinoma	c34.3	8070/3	TCGA-22-5471	TCGA-22-5471-01A	Primary Tumor
TCGA-22-5471-11A-01-TS1.546968c3-b791-4aa5-bd78-0c08c50e1d1b.svs	LUSC	Lung Squamous Cell Carcinoma	c34.3	8070/3	TCGA-22-5471	TCGA-22-5471-11A	Solid Tissue Normal
TCGA-22-5472-01A-01-TS1.eb860c81-14fe-4008-a8d9-fb82d095bada.svs	LUSC	Lung Squamous Cell Carcinoma	c34.3	8070/3	TCGA-22-5472	TCGA-22-5472-01A	Primary Tumor
TCGA-22-5472-11A-01-TS1.06b7b21e-715d-43c6-816c-605018802020.svs	LUSC	Lung Squamous Cell Carcinoma	c34.3	8070/3	TCGA-22-5472	TCGA-22-5472-11A	Solid Tissue Normal
TCGA-22-5478-01A-01-TS1.2f35a1f4-b958-4427-a74e-b9e6a78bb48e.svs	LUSC	Lung Squamous Cell Carcinoma	c34.3	8070/3	TCGA-22-5478	TCGA-22-5478-01A	Primary Tumor
TCGA-22-5478-11A-01-TS1.54e2631d-fabf-415e-acbb-6ea030728579.svs	LUSC	Lung Squamous Cell Carcinoma	c34.3	8070/3	TCGA-22-5478	TCGA-22-5478-11A	Solid Tissue Normal
TCGA-22-5481-11A-01-TS1.c99dee1f-6fc4-4347-9192-f63071b8f6bb.svs	LUSC	Lung Squamous Cell Carcinoma	c34.3	8070/3	TCGA-22-5481	TCGA-22-5481-11A	Solid Tissue Normal
TCGA-22-5482-01A-01-TS1.6f1343eb-7234-46a2-a841-baffba89be0b.svs	LUSC	Lung Squamous Cell Carcinoma	c34.1	8070/3	TCGA-22-5482	TCGA-22-5482-01A	Primary Tumor
TCGA-22-5482-11A-01-TS1.d3a36849-353b-4b5e-85eb-b7ff8242e452.svs	LUSC	Lung Squamous Cell Carcinoma	c34.1	8070/3	TCGA-22-5482	TCGA-22-5482-11A	Solid Tissue Normal
TCGA-22-5483-01A-01-TS1.5a93b7ff-758e-4cf0-954b-e517c22a87ff.svs	LUSC	Lung Squamous Cell Carcinoma	c34.1	8070/3	TCGA-22-5483	TCGA-22-5483-01A	Primary Tumor
TCGA-22-5483-11A-01-TS1.e004d84a-4383-41e1-8f36-4c17377ddfdd.svs	LUSC	Lung Squamous Cell Carcinoma	c34.1	8070/3	TCGA-22-5483	TCGA-22-5483-11A	Solid Tissue Normal
TCGA-22-5489-01A-01-TS1.4bdcb05c-5282-4af3-be55-ebe936cbfdfa.svs	LUSC	Lung Squamous Cell Carcinoma	c34.1	8070/3	TCGA-22-5489	TCGA-22-5489-01A	Primary Tumor
TCGA-22-5489-11A-01-TS1.5c367444-2803-4d08-8ff6-f541844cfd56.svs	LUSC	Lung Squamous Cell Carcinoma	c34.1	8070/3	TCGA-22-5489	TCGA-22-5489-11A	Solid Tissue Normal
TCGA-22-5491-01A-01-TS1.46659c64-9b3b-4fbb-a6a1-0a894c4730c9.svs	LUSC	Lung Squamous Cell Carcinoma	c34.3	8070/3	TCGA-22-5491	TCGA-22-5491-01A	Primary Tumor
TCGA-22-5491-11A-01-TS1.9957c622-1979-4649-9149-96e527cc681d.svs	LUSC	Lung Squamous Cell Carcinoma	c34.3	8070/3	TCGA-22-5491	TCGA-22-5491-11A	Solid Tissue Normal
TCGA-33-4587-01A-01-BS1.cccc679f-46ee-47c2-a350-aa2c279d3430.svs	LUSC	Lung Squamous Cell Carcinoma	c34.2	8073/3	TCGA-33-4587	TCGA-33-4587-01A	Primary Tumor
TCGA-33-4587-01A-01-TS1.9d256398-ca0f-426a-b967-4bfeb45f4b56.svs	LUSC	Lung Squamous Cell Carcinoma	c34.2	8073/3	TCGA-33-4587	TCGA-33-4587-01A	Primary Tumor
TCGA-33-4587-11A-01-BS1.649dc3bb-c188-40ca-a868-8602b8167f5a.svs	LUSC	Lung Squamous Cell Carcinoma	c34.2	8073/3	TCGA-33-4587	TCGA-33-4587-11A	Solid Tissue Normal
TCGA-33-4587-11A-01-TS1.9c0535ae-3c62-4568-b3e1-98c10fb22431.svs	LUSC	Lung Squamous Cell Carcinoma	c34.2	8073/3	TCGA-33-4587	TCGA-33-4587-11A	Solid Tissue Normal
TCGA-33-6737-01A-01-BS1.5719c663-5369-4bb1-9a9b-7be322d7d622.svs	LUSC	Lung Squamous Cell Carcinoma	c34.1	8070/3	TCGA-33-6737	TCGA-33-6737-01A	Primary Tumor
TCGA-33-6737-01A-01-TS1.78d73c52-0ef8-449c-9823-66a0a2f8df4b.svs	LUSC	Lung Squamous Cell Carcinoma	c34.1	8070/3	TCGA-33-6737	TCGA-33-6737-01A	Primary Tumor
TCGA-33-6737-11A-01-TS1.993d4b4a-e82d-43f8-a434-78aefa170384.svs	LUSC	Lung Squamous Cell Carcinoma	c34.1	8070/3	TCGA-33-6737	TCGA-33-6737-11A	Solid Tissue Normal
TCGA-34-7107-01A-01-BS1.30eeffe2-33d4-4555-b0f1-c7ff3297d1b4.svs	LUSC	Lung Squamous Cell Carcinoma	c34.3	8070/3	TCGA-34-7107	TCGA-34-7107-01A	Primary Tumor
TCGA-34-7107-01A-01-TS1.cd0d4a28-72df-4cec-b552-c1999bfa3dbc.svs	LUSC	Lung Squamous Cell Carcinoma	c34.3	8070/3	TCGA-34-7107	TCGA-34-7107-01A	Primary Tumor
TCGA-34-7107-11A-01-TS1.b1684ace-02ae-453d-9b93-0e583bb9ef03.svs	LUSC	Lung Squamous Cell Carcinoma	c34.3	8070/3	TCGA-34-7107	TCGA-34-7107-11A	Solid Tissue Normal
TCGA-34-8454-01A-01-BS1.57eb576b-332b-4c9f-85e5-296eb26b6e4e.svs	LUSC	Lung Squamous Cell Carcinoma	c34.3	8070/3	TCGA-34-8454	TCGA-34-8454-01A	Primary Tumor
TCGA-34-8454-01A-01-TS1.b6053670-805d-43c3-9aa2-60a7d766b2fc.svs	LUSC	Lung Squamous Cell Carcinoma	c34.3	8070/3	TCGA-34-8454	TCGA-34-8454-01A	Primary Tumor
TCGA-34-8454-11A-01-TS1.a5340645-0bff-4f5a-8868-b43aceb5d45c.svs	LUSC	Lung Squamous Cell Carcinoma	c34.3	8070/3	TCGA-34-8454	TCGA-34-8454-11A	Solid Tissue Normal
TCGA-39-5040-01A-01-BS1.6480b0fe-a8b6-46c1-ac00-4052bf427e75.svs	LUSC	Lung Squamous Cell Carcinoma	c34.1	8070/3	TCGA-39-5040	TCGA-39-5040-01A	Primary Tumor
TCGA-39-5040-01A-02-BS2.45b0881f-cac9-4963-b404-32ee901aac19.svs	LUSC	Lung Squamous Cell Carcinoma	c34.1	8070/3	TCGA-39-5040	TCGA-39-5040-01A	Primary Tumor
TCGA-39-5040-11A-01-TS1.3952b5ac-0a12-47d6-a518-c4da23e0e4f0.svs	LUSC	Lung Squamous Cell Carcinoma	c34.1	8070/3	TCGA-39-5040	TCGA-39-5040-11A	Solid Tissue Normal
TCGA-43-5670-01A-01-BS1.e0dd86e6-6386-4649-8d82-82ac020616c5.svs	LUSC	Lung Squamous Cell Carcinoma	c34.3	8070/3	TCGA-43-5670	TCGA-43-5670-01A	Primary Tumor
TCGA-43-5670-11A-01-TS1.38c37d7f-1b19-4774-b325-7868a855b861.svs	LUSC	Lung Squamous Cell Carcinoma	c34.3	8070/3	TCGA-43-5670	TCGA-43-5670-11A	Solid Tissue Normal
TCGA-43-6143-01A-01-BS1.022a32c1-0fb0-49fa-ae10-4f9cef617bc5.svs	LUSC	Lung Squamous Cell Carcinoma	c34.3	8083/3	TCGA-43-6143	TCGA-43-6143-01A	Primary Tumor
TCGA-43-6143-01A-01-TS1.6716067a-f179-46cf-8d38-7f7cd8b25d5d.svs	LUSC	Lung Squamous Cell Carcinoma	c34.3	8083/3	TCGA-43-6143	TCGA-43-6143-01A	Primary Tumor
TCGA-43-6143-11A-01-TS1.53f383d0-177d-464c-9c5e-f32bfa811025.svs	LUSC	Lung Squamous Cell Carcinoma	c34.3	8083/3	TCGA-43-6143	TCGA-43-6143-11A	Solid Tissue Normal
TCGA-43-6647-01A-01-BS1.ce9d8652-0404-4899-9c84-48d036ee55dc.svs	LUSC	Lung Squamous Cell Carcinoma	c34.3	8070/3	TCGA-43-6647	TCGA-43-6647-01A	Primary Tumor
TCGA-43-6647-01A-01-TS1.f8dfefc5-8e89-462b-81cb-53e8b85bf85b.svs	LUSC	Lung Squamous Cell Carcinoma	c34.3	8070/3	TCGA-43-6647	TCGA-43-6647-01A	Primary Tumor
TCGA-43-6647-11A-01-TS1.a3a4dbbb-c424-44dd-a372-78cbb86a1d4f.svs	LUSC	Lung Squamous Cell Carcinoma	c34.3	8070/3	TCGA-43-6647	TCGA-43-6647-11A	Solid Tissue Normal
TCGA-43-6771-01A-01-BS1.5851788a-d535-4bab-8e8c-bf1ef8408a2b.svs	LUSC	Lung Squamous Cell Carcinoma	c34.1	8070/3	TCGA-43-6771	TCGA-43-6771-01A	Primary Tumor
TCGA-43-6771-01A-01-TS1.8e662698-6d0f-4ec5-8389-0053cb008442.svs	LUSC	Lung Squamous Cell Carcinoma	c34.1	8070/3	TCGA-43-6771	TCGA-43-6771-01A	Primary Tumor
TCGA-43-6771-11A-01-TS1.2aae592a-0cf6-4b9f-bd55-ba7759b1d1a5.svs	LUSC	Lung Squamous Cell Carcinoma	c34.1	8070/3	TCGA-43-6771	TCGA-43-6771-11A	Solid Tissue Normal
TCGA-43-6773-01A-03-BS3.a242cb6f-4b19-454e-a847-90aba0651399.svs	LUSC	Lung Squamous Cell Carcinoma	c34.2	8070/3	TCGA-43-6773	TCGA-43-6773-01A	Primary Tumor
TCGA-43-6773-11A-01-TS1.6e328690-6ad9-4d61-a421-96f08aa09424.svs	LUSC	Lung Squamous Cell Carcinoma	c34.2	8070/3	TCGA-43-6773	TCGA-43-6773-11A	Solid Tissue Normal
TCGA-43-7657-01A-02-BS2.1f7ff63c-367b-4104-8778-1832476b1456.svs	LUSC	Lung Squamous Cell Carcinoma	c34.1	8070/3	TCGA-43-7657	TCGA-43-7657-01A	Primary Tumor
TCGA-43-7657-11A-01-TS1.7de37250-e538-4040-881f-daa9395c7b69.svs	LUSC	Lung Squamous Cell Carcinoma	c34.1	8070/3	TCGA-43-7657	TCGA-43-7657-11A	Solid Tissue Normal
TCGA-43-7658-01A-01-TS1.c3da8f39-5f36-4eb6-8cd5-abd54f33f5da.svs	LUSC	Lung Squamous Cell Carcinoma	c34.1	8070/3	TCGA-43-7658	TCGA-43-7658-01A	Primary Tumor
TCGA-43-7658-11A-01-TS1.9881be16-402b-4bff-8afa-1c25ec187779.svs	LUSC	Lung Squamous Cell Carcinoma	c34.1	8070/3	TCGA-43-7658	TCGA-43-7658-11A	Solid Tissue Normal
TCGA-51-4079-01A-01-BS1.69f4fd87-b5db-431d-bce3-732e19261f79.svs	LUSC	Lung Squamous Cell Carcinoma	c34.1	8070/3	TCGA-51-4079	TCGA-51-4079-01A	Primary Tumor
TCGA-51-4079-01A-01-TS1.a9e1a7c9-cd00-4c66-838b-555a5c91c2db.svs	LUSC	Lung Squamous Cell Carcinoma	c34.1	8070/3	TCGA-51-4079	TCGA-51-4079-01A	Primary Tumor
TCGA-51-4079-11A-01-BS1.d7448610-4a7c-4dc6-8775-f17de852a68c.svs	LUSC	Lung Squamous Cell Carcinoma	c34.1	8070/3	TCGA-51-4079	TCGA-51-4079-11A	Solid Tissue Normal
TCGA-51-4079-11A-01-TS1.8a22d88d-afcc-4a61-b267-780d5d738f36.svs	LUSC	Lung Squamous Cell Carcinoma	c34.1	8070/3	TCGA-51-4079	TCGA-51-4079-11A	Solid Tissue Normal
TCGA-51-4081-01A-01-BS1.e1b79437-906c-4571-988b-46b237ed8a86.svs	LUSC	Lung Squamous Cell Carcinoma	c34.1	8070/3	TCGA-51-4081	TCGA-51-4081-01A	Primary Tumor
TCGA-51-4081-01A-01-TS1.03ddb0fe-10d4-49fa-a079-3fb5f5be73b5.svs	LUSC	Lung Squamous Cell Carcinoma	c34.1	8070/3	TCGA-51-4081	TCGA-51-4081-01A	Primary Tumor
TCGA-51-4081-11A-01-BS1.af971992-9e37-4c29-9760-cccc5198359e.svs	LUSC	Lung Squamous Cell Carcinoma	c34.1	8070/3	TCGA-51-4081	TCGA-51-4081-11A	Solid Tissue Normal
TCGA-51-4081-11A-01-TS1.10ecf62d-d270-4d74-a86d-dcc13ff09549.svs	LUSC	Lung Squamous Cell Carcinoma	c34.1	8070/3	TCGA-51-4081	TCGA-51-4081-11A	Solid Tissue Normal
TCGA-56-7222-01A-01-TS1.59a625b5-d982-4ea9-a531-a73c42997546.svs	LUSC	Lung Squamous Cell Carcinoma	c34.1	8070/3	TCGA-56-7222	TCGA-56-7222-01A	Primary Tumor
TCGA-56-7222-11A-01-TS1.7eb88da3-6431-4d51-969a-6b23a2cd009d.svs	LUSC	Lung Squamous Cell Carcinoma	c34.1	8070/3	TCGA-56-7222	TCGA-56-7222-11A	Solid Tissue Normal
TCGA-56-7579-01A-01-TS1.64f53d8d-20c1-45ae-b449-06dcf5415b68.svs	LUSC	Lung Squamous Cell Carcinoma	c34.1	8070/3	TCGA-56-7579	TCGA-56-7579-01A	Primary Tumor
TCGA-56-7579-11A-01-TS1.e6d6414e-facb-4c69-909b-054388331734.svs	LUSC	Lung Squamous Cell Carcinoma	c34.1	8070/3	TCGA-56-7579	TCGA-56-7579-11A	Solid Tissue Normal
TCGA-56-7580-11A-01-TS1.7817dccc-b8b4-41c6-878d-89bbcf1a3110.svs	LUSC	Lung Squamous Cell Carcinoma	c34.3	8070/3	TCGA-56-7580	TCGA-56-7580-11A	Solid Tissue Normal
TCGA-56-7582-01A-01-TS1.6c243ecd-e8e9-4253-b869-5fe674926a23.svs	LUSC	Lung Squamous Cell Carcinoma	c34.3	8070/3	TCGA-56-7582	TCGA-56-7582-01A	Primary Tumor
TCGA-56-7582-11A-01-TS1.b95ef555-42dc-4cea-8a37-0a922f5e847a.svs	LUSC	Lung Squamous Cell Carcinoma	c34.3	8070/3	TCGA-56-7582	TCGA-56-7582-11A	Solid Tissue Normal
TCGA-56-7730-11A-01-TS1.b8a8026a-7265-443f-9c78-534bbae10c4a.svs	LUSC	Lung Squamous Cell Carcinoma	c34.1	8070/3	TCGA-56-7730	TCGA-56-7730-11A	Solid Tissue Normal
TCGA-56-7731-11A-01-TS1.5611a741-38b6-4068-9426-672d7df1c9b4.svs	LUSC	Lung Squamous Cell Carcinoma	c34.1	8070/3	TCGA-56-7731	TCGA-56-7731-11A	Solid Tissue Normal
TCGA-56-7823-11A-01-TS1.3227c659-fe3e-4a8e-bca2-57a3c9ad5675.svs	LUSC	Lung Squamous Cell Carcinoma	c34.1	8070/3	TCGA-56-7823	TCGA-56-7823-11A	Solid Tissue Normal
TCGA-56-8201-01A-01-TS1.b3b9bdca-cfdf-4744-8cda-1e949dd3eddc.svs	LUSC	Lung Squamous Cell Carcinoma	c34.1	8070/3	TCGA-56-8201	TCGA-56-8201-01A	Primary Tumor
TCGA-56-8309-01A-01-TS1.49c2cea7-ecca-4ca1-b4bb-26461180f010.svs	LUSC	Lung Squamous Cell Carcinoma	c34.3	8070/3	TCGA-56-8309	TCGA-56-8309-01A	Primary Tumor
TCGA-56-8309-11A-01-TS1.c94bfcec-61e2-41c6-b0b7-8da3f1940652.svs	LUSC	Lung Squamous Cell Carcinoma	c34.3	8070/3	TCGA-56-8309	TCGA-56-8309-11A	Solid Tissue Normal
TCGA-56-8623-01A-01-TS1.6fff660b-7b72-42f4-bb3d-5409e554d1ed.svs	LUSC	Lung Squamous Cell Carcinoma	c34.1	8070/3	TCGA-56-8623	TCGA-56-8623-01A	Primary Tumor
TCGA-56-8623-11A-01-TS1.fb52eaf1-3764-4d73-b976-66d968acfe57.svs	LUSC	Lung Squamous Cell Carcinoma	c34.1	8070/3	TCGA-56-8623	TCGA-56-8623-11A	Solid Tissue Normal
TCGA-58-8386-01A-01-BS1.9bddd017-05d5-412f-a745-2c2532ff47ad.svs	LUSC	Lung Squamous Cell Carcinoma	c34.1	8070/3	TCGA-58-8386	TCGA-58-8386-01A	Primary Tumor
TCGA-58-8386-01A-01-TS1.b88cbe55-edd8-4569-9e37-64b783dc8956.svs	LUSC	Lung Squamous Cell Carcinoma	c34.1	8070/3	TCGA-58-8386	TCGA-58-8386-01A	Primary Tumor
TCGA-58-8386-11A-01-TS1.7276c7ee-44c5-45e8-a8cd-1e456dc4795f.svs	LUSC	Lung Squamous Cell Carcinoma	c34.1	8070/3	TCGA-58-8386	TCGA-58-8386-11A	Solid Tissue Normal
TCGA-60-2709-01A-01-BS1.325b537b-4860-49a9-aa2e-2c4e5c3c0b7b.svs	LUSC	Lung Squamous Cell Carcinoma	c34.1	8070/3	TCGA-60-2709	TCGA-60-2709-01A	Primary Tumor
TCGA-60-2709-01A-02-BS2.77ed73c0-b5f2-414a-8d58-08c1d9d0efff.svs	LUSC	Lung Squamous Cell Carcinoma	c34.1	8070/3	TCGA-60-2709	TCGA-60-2709-01A	Primary Tumor
TCGA-60-2709-11A-01-BS1.177526d2-5863-4829-ad4b-7de930de16ad.svs	LUSC	Lung Squamous Cell Carcinoma	c34.1	8070/3	TCGA-60-2709	TCGA-60-2709-11A	Solid Tissue Normal
TCGA-60-2709-11A-01-TS1.bf09ee9b-fdfd-4e7b-8d33-e81ade81d885.svs	LUSC	Lung Squamous Cell Carcinoma	c34.1	8070/3	TCGA-60-2709	TCGA-60-2709-11A	Solid Tissue Normal
TCGA-77-7138-01A-02-BS2.7ebacc9b-2f09-47d1-b3f5-01230b15b6b2.svs	LUSC	Lung Squamous Cell Carcinoma	c34.3	8070/3	TCGA-77-7138	TCGA-77-7138-01A	Primary Tumor
TCGA-77-7138-11A-01-TS1.0deaa3a8-5e59-4c54-b2fb-b7b980a755ce.svs	LUSC	Lung Squamous Cell Carcinoma	c34.3	8070/3	TCGA-77-7138	TCGA-77-7138-11A	Solid Tissue Normal
TCGA-77-7142-01A-01-BS1.64627a2a-9ffe-4eef-b61e-f51a37a255e8.svs	LUSC	Lung Squamous Cell Carcinoma	c34.1	8070/3	TCGA-77-7142	TCGA-77-7142-01A	Primary Tumor
TCGA-77-7142-01A-01-TS1.e2283588-1843-42de-a672-e0b72bc730a4.svs	LUSC	Lung Squamous Cell Carcinoma	c34.1	8070/3	TCGA-77-7142	TCGA-77-7142-01A	Primary Tumor
TCGA-77-7142-11A-01-TS1.81c96483-edd3-47a0-be05-7bb308e3d963.svs	LUSC	Lung Squamous Cell Carcinoma	c34.1	8070/3	TCGA-77-7142	TCGA-77-7142-11A	Solid Tissue Normal
TCGA-77-7335-01A-01-BS1.12e63031-647d-4755-888e-4a4f25f5c36c.svs	LUSC	Lung Squamous Cell Carcinoma	c34.9	8071/3	TCGA-77-7335	TCGA-77-7335-01A	Primary Tumor
TCGA-77-7335-01A-01-TS1.9c0ce6a0-6765-4c35-b52e-c414adb491c5.svs	LUSC	Lung Squamous Cell Carcinoma	c34.9	8071/3	TCGA-77-7335	TCGA-77-7335-01A	Primary Tumor
TCGA-77-7335-11A-01-TS1.0a10f2df-c2fc-4d9f-851e-0fcc3fca7070.svs	LUSC	Lung Squamous Cell Carcinoma	c34.9	8071/3	TCGA-77-7335	TCGA-77-7335-11A	Solid Tissue Normal
TCGA-77-7337-01A-01-BS1.c9028740-8c95-464c-9b96-87631095a2c3.svs	LUSC	Lung Squamous Cell Carcinoma	c34.9	8070/3	TCGA-77-7337	TCGA-77-7337-01A	Primary Tumor
TCGA-77-7337-11A-01-TS1.47d142ac-0575-4601-a2b8-d6ac4a7e932b.svs	LUSC	Lung Squamous Cell Carcinoma	c34.9	8070/3	TCGA-77-7337	TCGA-77-7337-11A	Solid Tissue Normal
TCGA-77-7338-01A-01-BS1.654045da-6384-4961-ac15-6afb85bf073b.svs	LUSC	Lung Squamous Cell Carcinoma	c34.1	8070/3	TCGA-77-7338	TCGA-77-7338-01A	Primary Tumor
TCGA-77-7338-01A-01-TS1.4436243f-fc72-4147-bd18-ac410eb8acb4.svs	LUSC	Lung Squamous Cell Carcinoma	c34.1	8070/3	TCGA-77-7338	TCGA-77-7338-01A	Primary Tumor
TCGA-77-7338-11A-01-TS1.653a48d6-f999-4a15-a4e9-b816a3e83bdb.svs	LUSC	Lung Squamous Cell Carcinoma	c34.1	8070/3	TCGA-77-7338	TCGA-77-7338-11A	Solid Tissue Normal
TCGA-77-8007-01A-01-BS1.f552a107-a733-4fa2-8ac4-a5d723255f3e.svs	LUSC	Lung Squamous Cell Carcinoma	c34.1	8070/3	TCGA-77-8007	TCGA-77-8007-01A	Primary Tumor
TCGA-77-8007-01A-01-TS1.f1b97d91-6042-4997-94c7-a20ae7c4a77d.svs	LUSC	Lung Squamous Cell Carcinoma	c34.1	8070/3	TCGA-77-8007	TCGA-77-8007-01A	Primary Tumor
TCGA-77-8007-11A-01-TS1.fad45bd5-20ac-4f42-b57a-80c4be4341c6.svs	LUSC	Lung Squamous Cell Carcinoma	c34.1	8070/3	TCGA-77-8007	TCGA-77-8007-11A	Solid Tissue Normal
TCGA-77-8008-01A-01-BS1.9c362be3-0860-4500-9805-6ae28d23b685.svs	LUSC	Lung Squamous Cell Carcinoma	c34.3	8071/3	TCGA-77-8008	TCGA-77-8008-01A	Primary Tumor
TCGA-77-8008-11A-01-TS1.ea3f8e3b-20f9-44dd-9f49-ae12e9eb3007.svs	LUSC	Lung Squamous Cell Carcinoma	c34.3	8071/3	TCGA-77-8008	TCGA-77-8008-11A	Solid Tissue Normal
TCGA-85-7710-01A-01-BS1.9a7e242d-04ae-4517-9567-94fc7953696d.svs	LUSC	Lung Squamous Cell Carcinoma	c34.1	8070/3	TCGA-85-7710	TCGA-85-7710-01A	Primary Tumor
TCGA-85-7710-01A-01-TS1.d5749abf-37e7-44aa-913e-65c5244fb4d2.svs	LUSC	Lung Squamous Cell Carcinoma	c34.1	8070/3	TCGA-85-7710	TCGA-85-7710-01A	Primary Tumor
TCGA-85-7710-11A-01-TS1.9678d041-d76a-4b70-949c-77c727cc3417.svs	LUSC	Lung Squamous Cell Carcinoma	c34.1	8070/3	TCGA-85-7710	TCGA-85-7710-11A	Solid Tissue Normal
TCGA-90-6837-01A-01-BS1.a3f3bdc9-8115-4648-8024-94650f214799.svs	LUSC	Lung Squamous Cell Carcinoma	c34.8	8070/3	TCGA-90-6837	TCGA-90-6837-01A	Primary Tumor
TCGA-90-6837-01A-01-TS1.69f0e959-69ae-49a7-906a-870c2e3c4553.svs	LUSC	Lung Squamous Cell Carcinoma	c34.8	8070/3	TCGA-90-6837	TCGA-90-6837-01A	Primary Tumor
TCGA-90-6837-11A-01-TS1.8ff9dd47-f798-478a-a57c-b8d74fbe1e33.svs	LUSC	Lung Squamous Cell Carcinoma	c34.8	8070/3	TCGA-90-6837	TCGA-90-6837-11A	Solid Tissue Normal
TCGA-90-7767-01A-01-BS1.f41d5094-e34b-494f-9403-cdd89f92e834.svs	LUSC	Lung Squamous Cell Carcinoma	c34.1	8070/3	TCGA-90-7767	TCGA-90-7767-01A	Primary Tumor
TCGA-90-7767-01A-01-TS1.968e88e2-91d2-4422-a4db-108f65e12a53.svs	LUSC	Lung Squamous Cell Carcinoma	c34.1	8070/3	TCGA-90-7767	TCGA-90-7767-01A	Primary Tumor
TCGA-90-7767-11A-01-TS1.4fa0be36-586a-4c1e-9868-28945ae03f79.svs	LUSC	Lung Squamous Cell Carcinoma	c34.1	8070/3	TCGA-90-7767	TCGA-90-7767-11A	Solid Tissue Normal
TCGA-92-7340-01A-01-BS1.2d01a95e-5416-4195-aa60-a0432ea38258.svs	LUSC	Lung Squamous Cell Carcinoma	c34.1	8070/3	TCGA-92-7340	TCGA-92-7340-01A	Primary Tumor
TCGA-92-7340-11A-01-TS1.51562ff0-25ee-4210-baf0-75543e5f1fb8.svs	LUSC	Lung Squamous Cell Carcinoma	c34.1	8070/3	TCGA-92-7340	TCGA-92-7340-11A	Solid Tissue Normal
TCGA-H6-8124-01A-01-TS1.a1e1e515-737e-49f4-a39c-6ccdef0c47e0.svs	PAAD	Pancreatic Adenocarcinoma	c25.0	8140/3	TCGA-H6-8124	TCGA-H6-8124-01A	Primary Tumor
TCGA-H6-8124-11A-01-TS1.3be454f5-83ee-4cd0-8a00-f341ce8f3ba2.svs	PAAD	Pancreatic Adenocarcinoma	c25.0	8140/3	TCGA-H6-8124	TCGA-H6-8124-11A	Solid Tissue Normal
TCGA-H6-A45N-01A-01-TS1.53053831-64F8-4C12-AB96-30F04749822D.svs	PAAD	Pancreatic Adenocarcinoma	c25.2	8140/3	TCGA-H6-A45N	TCGA-H6-A45N-01A	Primary Tumor
TCGA-H6-A45N-11A-01-TS1.A42C713B-96DF-4972-BF9A-5924FFC34BD4.svs	PAAD	Pancreatic Adenocarcinoma	c25.2	8140/3	TCGA-H6-A45N	TCGA-H6-A45N-11A	Solid Tissue Normal
TCGA-HV-A5A3-01A-01-TS1.9C872828-AC55-4682-ACA0-0D4DE1E29F7A.svs	PAAD	Pancreatic Adenocarcinoma	c25.1	8500/3	TCGA-HV-A5A3	TCGA-HV-A5A3-01A	Primary Tumor
TCGA-HV-A5A3-11A-01-TS1.29B3EF24-5DA2-4353-848D-7E5B63A1C226.svs	PAAD	Pancreatic Adenocarcinoma	c25.1	8500/3	TCGA-HV-A5A3	TCGA-HV-A5A3-11A	Solid Tissue Normal
TCGA-YB-A89D-01A-01-TS1.53D8C086-00CC-4565-8C52-E81E8F8A8409.svs	PAAD	Pancreatic Adenocarcinoma	c25.1	8500/3	TCGA-YB-A89D	TCGA-YB-A89D-01A	Primary Tumor
TCGA-YB-A89D-11A-01-TS1.F56832D3-37EC-49D5-8803-7132516B25EE.svs	PAAD	Pancreatic Adenocarcinoma	c25.1	8500/3	TCGA-YB-A89D	TCGA-YB-A89D-11A	Solid Tissue Normal
TCGA-P8-A5KC-01A-01-TS1.01A98D09-F7A7-4A57-A913-64232BC3362D.svs	PCPG	Pheochromocytoma and Paraganglioma	c74.1	8700/0	TCGA-P8-A5KC	TCGA-P8-A5KC-01A	Primary Tumor
TCGA-P8-A5KC-11A-01-TS1.48BB1F62-B99A-490B-8B6A-9060817618F1.svs	PCPG	Pheochromocytoma and Paraganglioma	c74.1	8700/0	TCGA-P8-A5KC	TCGA-P8-A5KC-11A	Solid Tissue Normal
TCGA-P8-A5KD-01A-01-TSA.57006AB3-1EBE-48CC-895C-12478E688D17.svs	PCPG	Pheochromocytoma and Paraganglioma	c74.9	8700/0	TCGA-P8-A5KD	TCGA-P8-A5KD-01A	Primary Tumor
TCGA-P8-A5KD-11A-01-TSA.853DA773-8F33-43F1-A838-0A7BCC30A9B9.svs	PCPG	Pheochromocytoma and Paraganglioma	c74.9	8700/0	TCGA-P8-A5KD	TCGA-P8-A5KD-11A	Solid Tissue Normal
TCGA-SQ-A6I4-01A-01-TS1.A9B16146-8127-4C35-A752-170BE73C9164.svs	PCPG	Pheochromocytoma and Paraganglioma	c74.9	8700/0	TCGA-SQ-A6I4	TCGA-SQ-A6I4-01A	Primary Tumor
TCGA-SQ-A6I4-11A-01-TS1.F185A97E-B68E-4858-B21E-4D57E10482FF.svs	PCPG	Pheochromocytoma and Paraganglioma	c74.9	8700/0	TCGA-SQ-A6I4	TCGA-SQ-A6I4-11A	Solid Tissue Normal
TCGA-CH-5761-01A-01-BS1.04e87587-e08e-49d8-a3c2-3c62ad6d38eb.svs	PRAD	Prostate Adenocarcinoma	c61	8550/3	TCGA-CH-5761	TCGA-CH-5761-01A	Primary Tumor
TCGA-CH-5761-01A-01-TS1.f0afb316-7cac-4858-ae7d-5df9ae3c7b09.svs	PRAD	Prostate Adenocarcinoma	c61	8550/3	TCGA-CH-5761	TCGA-CH-5761-01A	Primary Tumor
TCGA-CH-5761-11A-01-TS1.bf06da2a-34df-46d6-929f-fdccb3e40053.svs	PRAD	Prostate Adenocarcinoma	c61	8550/3	TCGA-CH-5761	TCGA-CH-5761-11A	Solid Tissue Normal
TCGA-CH-5767-01A-01-BS1.79efa197-a70e-4181-bc97-b5ba1724907e.svs	PRAD	Prostate Adenocarcinoma	c61	8550/3	TCGA-CH-5767	TCGA-CH-5767-01A	Primary Tumor
TCGA-CH-5767-01A-01-TS1.87f2b2fc-72bd-4666-9939-07f3590d7d6f.svs	PRAD	Prostate Adenocarcinoma	c61	8550/3	TCGA-CH-5767	TCGA-CH-5767-01A	Primary Tumor
TCGA-CH-5767-11B-01-TS1.aa97a0e4-e244-480e-9e06-b2384cbb0bf6.svs	PRAD	Prostate Adenocarcinoma	c61	8550/3	TCGA-CH-5767	TCGA-CH-5767-11B	Solid Tissue Normal
TCGA-CH-5768-01A-01-BS1.df7eb299-50bb-4512-b7f4-e42c6ee6ae44.svs	PRAD	Prostate Adenocarcinoma	c61	8550/3	TCGA-CH-5768	TCGA-CH-5768-01A	Primary Tumor
TCGA-CH-5768-01A-01-TS1.d1d680c3-c16b-4481-a597-e617608469c0.svs	PRAD	Prostate Adenocarcinoma	c61	8550/3	TCGA-CH-5768	TCGA-CH-5768-01A	Primary Tumor
TCGA-CH-5768-11A-01-TS1.b9c723e2-6aa7-4357-8a25-715133eec625.svs	PRAD	Prostate Adenocarcinoma	c61	8550/3	TCGA-CH-5768	TCGA-CH-5768-11A	Solid Tissue Normal
TCGA-CH-5769-01A-01-BS1.3218f632-e6a5-4d08-9cdf-c5a834925b3e.svs	PRAD	Prostate Adenocarcinoma	c61	8550/3	TCGA-CH-5769	TCGA-CH-5769-01A	Primary Tumor
TCGA-CH-5769-01A-01-TS1.7b56e75b-9098-4afb-8bfc-acf74ff72f77.svs	PRAD	Prostate Adenocarcinoma	c61	8550/3	TCGA-CH-5769	TCGA-CH-5769-01A	Primary Tumor
TCGA-CH-5769-11A-01-TS1.ed01f158-12e7-403f-9c4e-e5e101a6e805.svs	PRAD	Prostate Adenocarcinoma	c61	8550/3	TCGA-CH-5769	TCGA-CH-5769-11A	Solid Tissue Normal
TCGA-EJ-7115-01A-01-TS1.f236c074-83bc-4cf6-a7e7-3986be363875.svs	PRAD	Prostate Adenocarcinoma	c61	8550/3	TCGA-EJ-7115	TCGA-EJ-7115-01A	Primary Tumor
TCGA-EJ-7115-11A-01-TS1.dc34e791-2c55-401f-a718-4dab7b734f7a.svs	PRAD	Prostate Adenocarcinoma	c61	8550/3	TCGA-EJ-7115	TCGA-EJ-7115-11A	Solid Tissue Normal
TCGA-EJ-7123-01A-01-TS1.76902529-e4dc-489a-b5fa-cc7bcbf5164f.svs	PRAD	Prostate Adenocarcinoma	c61	8550/3	TCGA-EJ-7123	TCGA-EJ-7123-01A	Primary Tumor
TCGA-EJ-7123-11A-01-TS1.d167451b-2de4-4a75-ba6c-04f4d62870f2.svs	PRAD	Prostate Adenocarcinoma	c61	8550/3	TCGA-EJ-7123	TCGA-EJ-7123-11A	Solid Tissue Normal
TCGA-EJ-7125-01A-01-BS1.de731856-a897-42e1-99eb-ea6b0472b788.svs	PRAD	Prostate Adenocarcinoma	c61	8550/3	TCGA-EJ-7125	TCGA-EJ-7125-01A	Primary Tumor
TCGA-EJ-7125-01A-01-TS1.0da4888c-2ac6-45be-861c-8d031eca6e82.svs	PRAD	Prostate Adenocarcinoma	c61	8550/3	TCGA-EJ-7125	TCGA-EJ-7125-01A	Primary Tumor
TCGA-EJ-7125-11A-01-TS1.b7dcb876-cf8a-4c21-b2c2-307552afec88.svs	PRAD	Prostate Adenocarcinoma	c61	8550/3	TCGA-EJ-7125	TCGA-EJ-7125-11A	Solid Tissue Normal
TCGA-EJ-7314-01A-02-BS2.ee14356f-b4b4-4e18-88af-267165efe34e.svs	PRAD	Prostate Adenocarcinoma	c61	8550/3	TCGA-EJ-7314	TCGA-EJ-7314-01A	Primary Tumor
TCGA-EJ-7314-11A-01-TS1.e87c732a-e4d5-4736-8dfc-c344f22808d4.svs	PRAD	Prostate Adenocarcinoma	c61	8550/3	TCGA-EJ-7314	TCGA-EJ-7314-11A	Solid Tissue Normal
TCGA-EJ-7315-01A-02-BS2.6acb7338-c582-4749-b17c-c0176311a9d2.svs	PRAD	Prostate Adenocarcinoma	c61	8550/3	TCGA-EJ-7315	TCGA-EJ-7315-01A	Primary Tumor
TCGA-EJ-7315-11A-01-TS1.8cab7b6f-4b6f-4c10-bde0-956e4668fd6f.svs	PRAD	Prostate Adenocarcinoma	c61	8550/3	TCGA-EJ-7315	TCGA-EJ-7315-11A	Solid Tissue Normal
TCGA-EJ-7317-01A-02-BS2.a729dfe3-33ca-4d5c-8453-9dd0e1324d8d.svs	PRAD	Prostate Adenocarcinoma	c61	8550/3	TCGA-EJ-7317	TCGA-EJ-7317-01A	Primary Tumor
TCGA-EJ-7317-11A-01-TS1.38572d54-89a4-432d-a35b-fdfc65d9ccba.svs	PRAD	Prostate Adenocarcinoma	c61	8550/3	TCGA-EJ-7317	TCGA-EJ-7317-11A	Solid Tissue Normal
TCGA-EJ-7321-01A-02-BS2.7fca4517-3ae8-486c-a5cc-380817eef09f.svs	PRAD	Prostate Adenocarcinoma	c61	8550/3	TCGA-EJ-7321	TCGA-EJ-7321-01A	Primary Tumor
TCGA-EJ-7321-11A-01-TS1.097d291f-325d-438f-a930-05ecabbda628.svs	PRAD	Prostate Adenocarcinoma	c61	8550/3	TCGA-EJ-7321	TCGA-EJ-7321-11A	Solid Tissue Normal
TCGA-EJ-7327-01A-01-TS1.a0270b4c-03fc-4638-a19f-1c0e1a6e4763.svs	PRAD	Prostate Adenocarcinoma	c61	8550/3	TCGA-EJ-7327	TCGA-EJ-7327-01A	Primary Tumor
TCGA-EJ-7327-11A-01-TS1.3b440f09-0c54-4118-84ea-edc7c96a329b.svs	PRAD	Prostate Adenocarcinoma	c61	8550/3	TCGA-EJ-7327	TCGA-EJ-7327-11A	Solid Tissue Normal
TCGA-EJ-7328-01A-02-BS2.609a7fa6-feb7-4955-b7ba-336e45cb7618.svs	PRAD	Prostate Adenocarcinoma	c61	8550/3	TCGA-EJ-7328	TCGA-EJ-7328-01A	Primary Tumor
TCGA-EJ-7328-11A-01-TS1.5965eb75-42a9-4aa9-b9a4-befb31e6b981.svs	PRAD	Prostate Adenocarcinoma	c61	8550/3	TCGA-EJ-7328	TCGA-EJ-7328-11A	Solid Tissue Normal
TCGA-EJ-7330-01A-01-BS1.522885eb-8b59-451a-952b-110aafb187dc.svs	PRAD	Prostate Adenocarcinoma	c61	8550/3	TCGA-EJ-7330	TCGA-EJ-7330-01A	Primary Tumor
TCGA-EJ-7330-01A-01-TS1.5fd809f6-232e-4343-bcc5-8304151189a6.svs	PRAD	Prostate Adenocarcinoma	c61	8550/3	TCGA-EJ-7330	TCGA-EJ-7330-01A	Primary Tumor
TCGA-EJ-7330-11A-01-TS1.6f91bf0b-9dab-4d24-8e13-f14f35f54086.svs	PRAD	Prostate Adenocarcinoma	c61	8550/3	TCGA-EJ-7330	TCGA-EJ-7330-11A	Solid Tissue Normal
TCGA-EJ-7331-01A-01-BS1.d77f7024-1b4b-4c16-bce5-c47a03ae8738.svs	PRAD	Prostate Adenocarcinoma	c61	8550/3	TCGA-EJ-7331	TCGA-EJ-7331-01A	Primary Tumor
TCGA-EJ-7331-01A-01-TS1.e206cf8b-143b-45ff-88a6-98fcf31a2676.svs	PRAD	Prostate Adenocarcinoma	c61	8550/3	TCGA-EJ-7331	TCGA-EJ-7331-01A	Primary Tumor
TCGA-EJ-7331-11A-01-TS1.4bcd4622-6c73-4d82-a8ab-f8d2a83c2842.svs	PRAD	Prostate Adenocarcinoma	c61	8550/3	TCGA-EJ-7331	TCGA-EJ-7331-11A	Solid Tissue Normal
TCGA-EJ-7781-01A-01-BS1.6da85b82-192c-4b1b-8f9b-f0f89437b566.svs	PRAD	Prostate Adenocarcinoma	c61	8550/3	TCGA-EJ-7781	TCGA-EJ-7781-01A	Primary Tumor
TCGA-EJ-7781-01A-01-TS1.f7aa5966-baf0-4a03-9b1e-7430f8d286f8.svs	PRAD	Prostate Adenocarcinoma	c61	8550/3	TCGA-EJ-7781	TCGA-EJ-7781-01A	Primary Tumor
TCGA-EJ-7781-11A-01-TS1.0a3ad3eb-72be-4d61-87fc-167adc7f8c36.svs	PRAD	Prostate Adenocarcinoma	c61	8550/3	TCGA-EJ-7781	TCGA-EJ-7781-11A	Solid Tissue Normal
TCGA-EJ-7783-01A-01-BS1.dbad8dce-d564-4202-a47f-82797a65bf63.svs	PRAD	Prostate Adenocarcinoma	c61	8550/3	TCGA-EJ-7783	TCGA-EJ-7783-01A	Primary Tumor
TCGA-EJ-7783-01A-01-TS1.0c598fde-c65f-4b24-9e66-8ba509fe1a1f.svs	PRAD	Prostate Adenocarcinoma	c61	8550/3	TCGA-EJ-7783	TCGA-EJ-7783-01A	Primary Tumor
TCGA-EJ-7783-11A-01-TS1.9b364078-e32e-4d7d-aafa-bda6f3a9bf62.svs	PRAD	Prostate Adenocarcinoma	c61	8550/3	TCGA-EJ-7783	TCGA-EJ-7783-11A	Solid Tissue Normal
TCGA-EJ-7784-01A-01-BS1.b1f6aca3-c170-4fe7-aa93-bd079ea15ee9.svs	PRAD	Prostate Adenocarcinoma	c61	8550/3	TCGA-EJ-7784	TCGA-EJ-7784-01A	Primary Tumor
TCGA-EJ-7784-01A-01-TS1.4d09a34f-95f0-4594-8816-915a48a6fedb.svs	PRAD	Prostate Adenocarcinoma	c61	8550/3	TCGA-EJ-7784	TCGA-EJ-7784-01A	Primary Tumor
TCGA-EJ-7784-11A-01-TS1.67f3e7c0-4ef0-4b3a-8226-9b4d89f79a23.svs	PRAD	Prostate Adenocarcinoma	c61	8550/3	TCGA-EJ-7784	TCGA-EJ-7784-11A	Solid Tissue Normal
TCGA-EJ-7785-01A-01-BS1.ab992025-2d20-489d-9833-0ef1ba987453.svs	PRAD	Prostate Adenocarcinoma	c61	8550/3	TCGA-EJ-7785	TCGA-EJ-7785-01A	Primary Tumor
TCGA-EJ-7785-01A-01-TS1.beda898e-7a63-4829-b567-97e99fd2c3b5.svs	PRAD	Prostate Adenocarcinoma	c61	8550/3	TCGA-EJ-7785	TCGA-EJ-7785-01A	Primary Tumor
TCGA-EJ-7785-11A-01-TS1.a3887ab5-9621-45da-b09f-8280b0c8b64f.svs	PRAD	Prostate Adenocarcinoma	c61	8550/3	TCGA-EJ-7785	TCGA-EJ-7785-11A	Solid Tissue Normal
TCGA-EJ-7786-01A-01-BS1.5b8f28eb-2c32-44f5-a762-f1cc67eaf3ac.svs	PRAD	Prostate Adenocarcinoma	c61	8550/3	TCGA-EJ-7786	TCGA-EJ-7786-01A	Primary Tumor
TCGA-EJ-7786-01A-01-TS1.80471400-0cec-4597-a884-d73c98583dbe.svs	PRAD	Prostate Adenocarcinoma	c61	8550/3	TCGA-EJ-7786	TCGA-EJ-7786-01A	Primary Tumor
TCGA-EJ-7786-11A-01-TS1.616c41b4-03fa-4378-b13b-639b178dc33f.svs	PRAD	Prostate Adenocarcinoma	c61	8550/3	TCGA-EJ-7786	TCGA-EJ-7786-11A	Solid Tissue Normal
TCGA-EJ-7789-01A-01-BS1.df2f0c14-dcfc-4801-b7b0-b44aaa75d171.svs	PRAD	Prostate Adenocarcinoma	c61	8550/3	TCGA-EJ-7789	TCGA-EJ-7789-01A	Primary Tumor
TCGA-EJ-7789-01A-01-TS1.795c82cc-488b-408a-995f-8e0036fa88d3.svs	PRAD	Prostate Adenocarcinoma	c61	8550/3	TCGA-EJ-7789	TCGA-EJ-7789-01A	Primary Tumor
TCGA-EJ-7789-11A-01-TS1.0724bce7-9a2e-4add-87e9-d24a5a1039d3.svs	PRAD	Prostate Adenocarcinoma	c61	8550/3	TCGA-EJ-7789	TCGA-EJ-7789-11A	Solid Tissue Normal
TCGA-EJ-7792-01A-01-BS1.7bcaf276-c5a9-4555-9cc2-789ea75856e7.svs	PRAD	Prostate Adenocarcinoma	c61	8550/3	TCGA-EJ-7792	TCGA-EJ-7792-01A	Primary Tumor
TCGA-EJ-7792-01A-01-TS1.984f3ebe-413e-49ee-a82c-bc7817e5e86b.svs	PRAD	Prostate Adenocarcinoma	c61	8550/3	TCGA-EJ-7792	TCGA-EJ-7792-01A	Primary Tumor
TCGA-EJ-7792-11A-01-TS1.f17eecea-10c6-4e81-aec0-df39f3a05649.svs	PRAD	Prostate Adenocarcinoma	c61	8550/3	TCGA-EJ-7792	TCGA-EJ-7792-11A	Solid Tissue Normal
TCGA-EJ-7793-01A-02-BS2.d17df35b-48fb-497b-a226-5b8af9e90e6e.svs	PRAD	Prostate Adenocarcinoma	c61	8550/3	TCGA-EJ-7793	TCGA-EJ-7793-01A	Primary Tumor
TCGA-EJ-7793-11A-01-TS1.fbb92527-b890-4b0e-8af3-6ff989e0fce2.svs	PRAD	Prostate Adenocarcinoma	c61	8550/3	TCGA-EJ-7793	TCGA-EJ-7793-11A	Solid Tissue Normal
TCGA-EJ-7794-01A-01-BS1.6d9b4934-5395-450e-9291-b38bf61d7a0b.svs	PRAD	Prostate Adenocarcinoma	c61	8550/3	TCGA-EJ-7794	TCGA-EJ-7794-01A	Primary Tumor
TCGA-EJ-7794-01A-01-TS1.5b287330-e4f2-4a07-b2e4-7adf36455916.svs	PRAD	Prostate Adenocarcinoma	c61	8550/3	TCGA-EJ-7794	TCGA-EJ-7794-01A	Primary Tumor
TCGA-EJ-7794-11A-01-TS1.328a9a0e-afb3-4786-8079-08c8986098a7.svs	PRAD	Prostate Adenocarcinoma	c61	8550/3	TCGA-EJ-7794	TCGA-EJ-7794-11A	Solid Tissue Normal
TCGA-EJ-7797-01A-01-TS1.2864bcdb-667d-4ae0-8a7d-65537fd3cfff.svs	PRAD	Prostate Adenocarcinoma	c61	8550/3	TCGA-EJ-7797	TCGA-EJ-7797-01A	Primary Tumor
TCGA-EJ-7797-11A-01-TS1.5a618e32-b874-4d4a-ab4d-646be3c2efba.svs	PRAD	Prostate Adenocarcinoma	c61	8550/3	TCGA-EJ-7797	TCGA-EJ-7797-11A	Solid Tissue Normal
TCGA-EJ-A8FO-01A-02-TSB.CFA33C50-77E1-4C62-A391-77CB00197A37.svs	PRAD	Prostate Adenocarcinoma	c61	8500/3	TCGA-EJ-A8FO	TCGA-EJ-A8FO-01A	Primary Tumor
TCGA-EJ-A8FO-11A-01-TSA.ACE16F58-207E-45D1-9088-29EF8189AD98.svs	PRAD	Prostate Adenocarcinoma	c61	8500/3	TCGA-EJ-A8FO	TCGA-EJ-A8FO-11A	Solid Tissue Normal
TCGA-G9-6333-01A-01-BS1.0d1e11df-0a6c-46d5-a7ea-a4b06dab919c.svs	PRAD	Prostate Adenocarcinoma	c61	8550/3	TCGA-G9-6333	TCGA-G9-6333-01A	Primary Tumor
TCGA-G9-6333-01A-01-TS1.055458ad-64a6-417a-bdd4-c9aafc765146.svs	PRAD	Prostate Adenocarcinoma	c61	8550/3	TCGA-G9-6333	TCGA-G9-6333-01A	Primary Tumor
TCGA-G9-6333-11A-01-TS1.924c9301-78b6-4330-be95-533b25cf1a91.svs	PRAD	Prostate Adenocarcinoma	c61	8550/3	TCGA-G9-6333	TCGA-G9-6333-11A	Solid Tissue Normal
TCGA-G9-6342-01A-01-BS1.5f4e5513-6cb0-4a36-81a6-a1345829224d.svs	PRAD	Prostate Adenocarcinoma	c61	8550/3	TCGA-G9-6342	TCGA-G9-6342-01A	Primary Tumor
TCGA-G9-6342-01A-01-TS1.ab5b0d9a-0bf7-4305-9aef-420319ea42d4.svs	PRAD	Prostate Adenocarcinoma	c61	8550/3	TCGA-G9-6342	TCGA-G9-6342-01A	Primary Tumor
TCGA-G9-6342-11A-01-TS1.933d6d1b-1745-4e4c-8687-49c7abdace50.svs	PRAD	Prostate Adenocarcinoma	c61	8550/3	TCGA-G9-6342	TCGA-G9-6342-11A	Solid Tissue Normal
TCGA-G9-6348-01A-01-TS1.eb97eff4-eb37-4615-b0a3-f24d3247f1a1.svs	PRAD	Prostate Adenocarcinoma	c61	8550/3	TCGA-G9-6348	TCGA-G9-6348-01A	Primary Tumor
TCGA-G9-6348-11A-01-TS1.dbdfa775-f728-45ed-acc1-014ad05af2d3.svs	PRAD	Prostate Adenocarcinoma	c61	8550/3	TCGA-G9-6348	TCGA-G9-6348-11A	Solid Tissue Normal
TCGA-G9-6351-01A-01-BS1.3f51f8f3-0dc3-4358-ac2b-ceff0240160d.svs	PRAD	Prostate Adenocarcinoma	c61	8550/3	TCGA-G9-6351	TCGA-G9-6351-01A	Primary Tumor
TCGA-G9-6351-11A-01-TS1.61a4f0bc-ddc2-430c-b459-b43aaccfd5ee.svs	PRAD	Prostate Adenocarcinoma	c61	8550/3	TCGA-G9-6351	TCGA-G9-6351-11A	Solid Tissue Normal
TCGA-G9-6356-01A-01-BS1.98a14684-9655-48e6-a6ab-f9a092a6f0ee.svs	PRAD	Prostate Adenocarcinoma	c61	8550/3	TCGA-G9-6356	TCGA-G9-6356-01A	Primary Tumor
TCGA-G9-6356-01A-01-TS1.9d7a0069-ddc4-46eb-b6dd-763f66db8de6.svs	PRAD	Prostate Adenocarcinoma	c61	8550/3	TCGA-G9-6356	TCGA-G9-6356-01A	Primary Tumor
TCGA-G9-6356-11A-01-TS1.a33b67e3-1071-4504-a481-54d186575124.svs	PRAD	Prostate Adenocarcinoma	c61	8550/3	TCGA-G9-6356	TCGA-G9-6356-11A	Solid Tissue Normal
TCGA-G9-6362-01A-01-BS1.90145c5e-10c4-4f04-9d4c-8b80cd438f2e.svs	PRAD	Prostate Adenocarcinoma	c61	8550/3	TCGA-G9-6362	TCGA-G9-6362-01A	Primary Tumor
TCGA-G9-6362-01A-01-TS1.2411f11a-be2b-4703-902f-06210387acfb.svs	PRAD	Prostate Adenocarcinoma	c61	8550/3	TCGA-G9-6362	TCGA-G9-6362-01A	Primary Tumor
TCGA-G9-6362-11A-01-TS1.77864fd0-cc59-4f1b-9652-03e47dde24ca.svs	PRAD	Prostate Adenocarcinoma	c61	8550/3	TCGA-G9-6362	TCGA-G9-6362-11A	Solid Tissue Normal
TCGA-G9-6363-01A-01-BS1.c0a77a0e-dbca-4714-896b-39c4a47a3100.svs	PRAD	Prostate Adenocarcinoma	c61	8550/3	TCGA-G9-6363	TCGA-G9-6363-01A	Primary Tumor
TCGA-G9-6363-11A-01-TS1.51e12d30-85fb-461e-90ee-6767b3ef1c3b.svs	PRAD	Prostate Adenocarcinoma	c61	8550/3	TCGA-G9-6363	TCGA-G9-6363-11A	Solid Tissue Normal
TCGA-G9-6365-01A-01-BS1.a419e38b-7595-44cf-b1a1-c83588add655.svs	PRAD	Prostate Adenocarcinoma	c61	8550/3	TCGA-G9-6365	TCGA-G9-6365-01A	Primary Tumor
TCGA-G9-6365-01A-01-TS1.875f953c-6dcd-4a95-8ead-d494b3b6c7bd.svs	PRAD	Prostate Adenocarcinoma	c61	8550/3	TCGA-G9-6365	TCGA-G9-6365-01A	Primary Tumor
TCGA-G9-6365-11A-01-TS1.485da283-3329-4c91-b99e-769b92daac6d.svs	PRAD	Prostate Adenocarcinoma	c61	8550/3	TCGA-G9-6365	TCGA-G9-6365-11A	Solid Tissue Normal
TCGA-G9-6384-01A-01-BS1.6ce38e25-bc4c-4bf9-9a22-59f199d3967d.svs	PRAD	Prostate Adenocarcinoma	c61	8550/3	TCGA-G9-6384	TCGA-G9-6384-01A	Primary Tumor
TCGA-G9-6384-01A-01-TS1.1454c986-bb6c-441e-a29c-314bc3810db5.svs	PRAD	Prostate Adenocarcinoma	c61	8550/3	TCGA-G9-6384	TCGA-G9-6384-01A	Primary Tumor
TCGA-G9-6384-11A-01-TS1.45070a85-3092-403a-80ba-470810416ee1.svs	PRAD	Prostate Adenocarcinoma	c61	8550/3	TCGA-G9-6384	TCGA-G9-6384-11A	Solid Tissue Normal
TCGA-G9-6496-01A-01-BS1.b18387e6-1efb-45b9-9d5b-3b70aec7d40d.svs	PRAD	Prostate Adenocarcinoma	c61	8550/3	TCGA-G9-6496	TCGA-G9-6496-01A	Primary Tumor
TCGA-G9-6496-01A-01-TS1.53804906-6fb0-47c8-9e69-51f4d3af38d4.svs	PRAD	Prostate Adenocarcinoma	c61	8550/3	TCGA-G9-6496	TCGA-G9-6496-01A	Primary Tumor
TCGA-G9-6496-11A-01-TS1.9a257c76-94d6-4cca-8585-7c5a70cd44e2.svs	PRAD	Prostate Adenocarcinoma	c61	8550/3	TCGA-G9-6496	TCGA-G9-6496-11A	Solid Tissue Normal
TCGA-G9-6499-01A-01-BS1.f12590c2-3be7-4210-885e-3ae7ee550a54.svs	PRAD	Prostate Adenocarcinoma	c61	8550/3	TCGA-G9-6499	TCGA-G9-6499-01A	Primary Tumor
TCGA-G9-6499-01A-01-TS1.d0b05534-c109-4f91-bdc8-64bccfe23d86.svs	PRAD	Prostate Adenocarcinoma	c61	8550/3	TCGA-G9-6499	TCGA-G9-6499-01A	Primary Tumor
TCGA-G9-6499-11A-01-TS1.48295ef7-2e90-4f20-87bc-04c07dd56bd8.svs	PRAD	Prostate Adenocarcinoma	c61	8550/3	TCGA-G9-6499	TCGA-G9-6499-11A	Solid Tissue Normal
TCGA-HC-7211-01A-01-TS1.488fb7c0-37fd-47c7-b814-8e0fd9aa6738.svs	PRAD	Prostate Adenocarcinoma	c61	8550/3	TCGA-HC-7211	TCGA-HC-7211-01A	Primary Tumor
TCGA-HC-7211-11A-01-TS1.14e83f0a-f674-431f-be07-4213e7acf3dc.svs	PRAD	Prostate Adenocarcinoma	c61	8550/3	TCGA-HC-7211	TCGA-HC-7211-11A	Solid Tissue Normal
TCGA-HC-7737-01A-01-TS1.e85490b5-57ec-4298-9bd3-3afcd749c67b.svs	PRAD	Prostate Adenocarcinoma	c61	8550/3	TCGA-HC-7737	TCGA-HC-7737-01A	Primary Tumor
TCGA-HC-7737-11A-01-TS1.d6ea0e01-08fc-4d85-863f-b9b0c1a4c854.svs	PRAD	Prostate Adenocarcinoma	c61	8550/3	TCGA-HC-7737	TCGA-HC-7737-11A	Solid Tissue Normal
TCGA-HC-7738-01A-01-TS1.669843b4-248d-4a5a-9ea2-a214e88db36b.svs	PRAD	Prostate Adenocarcinoma	c61	8550/3	TCGA-HC-7738	TCGA-HC-7738-01A	Primary Tumor
TCGA-HC-7738-11A-01-TS1.35a82d07-9d01-4e05-8ad8-8da294e17a85.svs	PRAD	Prostate Adenocarcinoma	c61	8550/3	TCGA-HC-7738	TCGA-HC-7738-11A	Solid Tissue Normal
TCGA-HC-7740-01A-01-BS1.944abc8d-c654-4b99-a710-6cfa09bd7756.svs	PRAD	Prostate Adenocarcinoma	c61	8550/3	TCGA-HC-7740	TCGA-HC-7740-01A	Primary Tumor
TCGA-HC-7740-01A-01-TS1.b7fbd774-6a51-48ef-acb3-9eae3d352f4f.svs	PRAD	Prostate Adenocarcinoma	c61	8550/3	TCGA-HC-7740	TCGA-HC-7740-01A	Primary Tumor
TCGA-HC-7740-11A-01-TS1.d5302bc5-3024-418a-ab1a-75ffbeb6b369.svs	PRAD	Prostate Adenocarcinoma	c61	8550/3	TCGA-HC-7740	TCGA-HC-7740-11A	Solid Tissue Normal
TCGA-HC-7742-01A-01-TS1.e8ac5426-ee17-45ba-8072-d0e91ce8da85.svs	PRAD	Prostate Adenocarcinoma	c61	8140/3	TCGA-HC-7742	TCGA-HC-7742-01A	Primary Tumor
TCGA-HC-7742-11A-01-TS1.2742adef-1c72-4b2d-be2b-e6984c64c108.svs	PRAD	Prostate Adenocarcinoma	c61	8140/3	TCGA-HC-7742	TCGA-HC-7742-11A	Solid Tissue Normal
TCGA-HC-7745-11A-01-TS1.4022ff93-498a-4c19-8b1c-14bc62ec787f.svs	PRAD	Prostate Adenocarcinoma	c61	8550/3	TCGA-HC-7745	TCGA-HC-7745-11A	Solid Tissue Normal
TCGA-HC-7747-01A-01-TS1.d9fa01a4-4afa-45a8-a8e5-14e1f42602bb.svs	PRAD	Prostate Adenocarcinoma	c61	8550/3	TCGA-HC-7747	TCGA-HC-7747-01A	Primary Tumor
TCGA-HC-7747-11A-01-TS1.df4891f5-f88c-447e-a18f-df7bd4bebaaa.svs	PRAD	Prostate Adenocarcinoma	c61	8550/3	TCGA-HC-7747	TCGA-HC-7747-11A	Solid Tissue Normal
TCGA-HC-7752-01A-01-TS1.775ef713-af04-48c6-b70b-fffd89887e0d.svs	PRAD	Prostate Adenocarcinoma	c61	8550/3	TCGA-HC-7752	TCGA-HC-7752-01A	Primary Tumor
TCGA-HC-7752-11A-01-TS1.3bfa8c06-44c4-4908-b8b3-3896fcfae5df.svs	PRAD	Prostate Adenocarcinoma	c61	8550/3	TCGA-HC-7752	TCGA-HC-7752-11A	Solid Tissue Normal
TCGA-HC-7819-01A-01-TS1.545fe772-7154-41f3-b866-bcdd10ba6b94.svs	PRAD	Prostate Adenocarcinoma	c61	8550/3	TCGA-HC-7819	TCGA-HC-7819-01A	Primary Tumor
TCGA-HC-7819-11A-01-TS1.c5ecf1d2-5024-49e5-b80a-8c1eb19afc2e.svs	PRAD	Prostate Adenocarcinoma	c61	8550/3	TCGA-HC-7819	TCGA-HC-7819-11A	Solid Tissue Normal
TCGA-HC-8258-01A-01-TS1.93241977-4bf3-4007-b65b-f333aac65078.svs	PRAD	Prostate Adenocarcinoma	c61	8550/3	TCGA-HC-8258	TCGA-HC-8258-01A	Primary Tumor
TCGA-HC-8258-11A-01-TS1.97531eb7-8578-428d-9348-e00b2e2b9a43.svs	PRAD	Prostate Adenocarcinoma	c61	8550/3	TCGA-HC-8258	TCGA-HC-8258-11A	Solid Tissue Normal
TCGA-HC-8260-01A-01-TS1.72475dc4-1014-4de0-b2d1-bf955569d644.svs	PRAD	Prostate Adenocarcinoma	c61	8550/3	TCGA-HC-8260	TCGA-HC-8260-01A	Primary Tumor
TCGA-HC-8260-11A-01-TS1.68a9e730-5c5a-4140-8cc0-9bd3f238438b.svs	PRAD	Prostate Adenocarcinoma	c61	8550/3	TCGA-HC-8260	TCGA-HC-8260-11A	Solid Tissue Normal
TCGA-HC-8262-01A-01-TS1.e60f0a1d-9564-4a70-9176-bf72fa7ad8a1.svs	PRAD	Prostate Adenocarcinoma	c61	8550/3	TCGA-HC-8262	TCGA-HC-8262-01A	Primary Tumor
TCGA-HC-8262-11A-01-TS1.c222a440-3233-4a8c-8976-f3875549bd04.svs	PRAD	Prostate Adenocarcinoma	c61	8550/3	TCGA-HC-8262	TCGA-HC-8262-11A	Solid Tissue Normal
TCGA-J4-A83J-01A-01-TSA.B6AEFD7C-6624-4090-8100-25221D03FB06.svs	PRAD	Prostate Adenocarcinoma	c61	8140/3	TCGA-J4-A83J	TCGA-J4-A83J-01A	Primary Tumor
TCGA-J4-A83J-11A-01-TSA.3D11C689-DA78-4FB1-8D3B-C2BD23101F61.svs	PRAD	Prostate Adenocarcinoma	c61	8140/3	TCGA-J4-A83J	TCGA-J4-A83J-11A	Solid Tissue Normal
TCGA-AF-2691-01A-01-BS1.b14de5b4-32a8-47c0-a80c-a5d2a7bcdc70.svs	READ	Rectum Adenocarcinoma	c19	8140/3	TCGA-AF-2691	TCGA-AF-2691-01A	Primary Tumor
TCGA-AF-2691-01A-01-TS1.a6c891f8-2117-46d0-9dfa-632056633c5b.svs	READ	Rectum Adenocarcinoma	c19	8140/3	TCGA-AF-2691	TCGA-AF-2691-01A	Primary Tumor
TCGA-AF-2691-11A-01-TS1.a2209b91-4eda-4d57-9525-c16d1e99dfb1.svs	READ	Rectum Adenocarcinoma	c19	8140/3	TCGA-AF-2691	TCGA-AF-2691-11A	Solid Tissue Normal
TCGA-AF-2692-01A-01-BS1.9131db9b-74dc-49a3-8a96-de4400fae6b0.svs	READ	Rectum Adenocarcinoma	c20	8140/3	TCGA-AF-2692	TCGA-AF-2692-01A	Primary Tumor
TCGA-AF-2692-01A-01-TS1.47b89170-6112-47fd-8dcf-e0fddc1a4c69.svs	READ	Rectum Adenocarcinoma	c20	8140/3	TCGA-AF-2692	TCGA-AF-2692-01A	Primary Tumor
TCGA-AF-2692-11A-01-TS1.34b0f5c7-2e30-46a0-9249-ca136ecf2440.svs	READ	Rectum Adenocarcinoma	c20	8140/3	TCGA-AF-2692	TCGA-AF-2692-11A	Solid Tissue Normal
TCGA-AF-3400-01A-01-BS1.9d73007c-e4c2-40b0-818e-9e26289dee40.svs	READ	Rectum Adenocarcinoma	c19	8480/3	TCGA-AF-3400	TCGA-AF-3400-01A	Primary Tumor
TCGA-AF-3400-01A-01-TS1.0f206b9f-2203-4226-9d6c-0737af0e1b64.svs	READ	Rectum Adenocarcinoma	c19	8480/3	TCGA-AF-3400	TCGA-AF-3400-01A	Primary Tumor
TCGA-AF-3400-11A-01-TS1.e60a5fbb-6d74-4350-a4d8-de3f8706ade0.svs	READ	Rectum Adenocarcinoma	c19	8480/3	TCGA-AF-3400	TCGA-AF-3400-11A	Solid Tissue Normal
TCGA-AF-5654-01A-01-BS1.34805926-9ff1-4a2b-b991-e974dc569396.svs	READ	Rectum Adenocarcinoma	c19	8140/3	TCGA-AF-5654	TCGA-AF-5654-01A	Primary Tumor
TCGA-AF-5654-01A-01-TS1.aecf7030-bf3d-465e-b646-bb9261361593.svs	READ	Rectum Adenocarcinoma	c19	8140/3	TCGA-AF-5654	TCGA-AF-5654-01A	Primary Tumor
TCGA-AF-5654-11A-01-TS1.d98d9144-419d-4388-a724-fda78fdb3d1a.svs	READ	Rectum Adenocarcinoma	c19	8140/3	TCGA-AF-5654	TCGA-AF-5654-11A	Solid Tissue Normal
TCGA-AG-3725-01A-01-BS1.eaf53002-8f88-4116-b310-f9e324ebac8a.svs	READ	Rectum Adenocarcinoma	c19	8140/3	TCGA-AG-3725	TCGA-AG-3725-01A	Primary Tumor
TCGA-AG-3725-01A-01-TS1.2cdda851-9f5d-499c-be32-09a682fdb49b.svs	READ	Rectum Adenocarcinoma	c19	8140/3	TCGA-AG-3725	TCGA-AG-3725-01A	Primary Tumor
TCGA-AG-3725-11A-01-TS1.dfd7e426-a9d9-4946-8c05-7b8c6c492e26.svs	READ	Rectum Adenocarcinoma	c19	8140/3	TCGA-AG-3725	TCGA-AG-3725-11A	Solid Tissue Normal
TCGA-AG-3731-01A-01-BS1.d6ab85a3-6d37-490f-a208-54de58a95fdb.svs	READ	Rectum Adenocarcinoma	c20	8140/3	TCGA-AG-3731	TCGA-AG-3731-01A	Primary Tumor
TCGA-AG-3731-01A-01-TS1.a47debe1-6af4-42ef-aaa5-a7f56fda16da.svs	READ	Rectum Adenocarcinoma	c20	8140/3	TCGA-AG-3731	TCGA-AG-3731-01A	Primary Tumor
TCGA-AG-3731-11A-01-TS1.f9806dee-c56b-4437-988b-3d8b0ab9b42f.svs	READ	Rectum Adenocarcinoma	c20	8140/3	TCGA-AG-3731	TCGA-AG-3731-11A	Solid Tissue Normal
TCGA-AG-3732-01A-01-BS1.c557b486-12f2-4a84-ba35-50064a5ee7f1.svs	READ	Rectum Adenocarcinoma	c19	8140/3	TCGA-AG-3732	TCGA-AG-3732-01A	Primary Tumor
TCGA-AG-3732-01A-01-TS1.3ecf47df-22a2-4778-acb3-22e5dc424be1.svs	READ	Rectum Adenocarcinoma	c19	8140/3	TCGA-AG-3732	TCGA-AG-3732-01A	Primary Tumor
TCGA-AG-3732-11A-01-TS1.9859d29c-d6d3-48bb-a483-b924e31d1530.svs	READ	Rectum Adenocarcinoma	c19	8140/3	TCGA-AG-3732	TCGA-AG-3732-11A	Solid Tissue Normal
TCGA-AG-3742-01A-01-BS1.424043c8-70d9-4e72-a96a-d45c84af6a30.svs	READ	Rectum Adenocarcinoma	c18.9	8140/3	TCGA-AG-3742	TCGA-AG-3742-01A	Primary Tumor
TCGA-AG-3742-01A-01-TS1.a6653934-03a8-463e-b779-ac2a3376963e.svs	READ	Rectum Adenocarcinoma	c18.9	8140/3	TCGA-AG-3742	TCGA-AG-3742-01A	Primary Tumor
TCGA-AG-3742-11A-01-TS1.cff3afc4-36f6-4a0b-ad9c-404be1f35d9c.svs	READ	Rectum Adenocarcinoma	c18.9	8140/3	TCGA-AG-3742	TCGA-AG-3742-11A	Solid Tissue Normal
TCGA-AH-6643-01A-01-BS1.db7e8f21-ea6d-46ce-baeb-df2a09c55e58.svs	READ	Rectum Adenocarcinoma	c19	8140/3	TCGA-AH-6643	TCGA-AH-6643-01A	Primary Tumor
TCGA-AH-6643-01A-01-TS1.6febd6bc-2436-4763-8c5d-258a4d0bdadb.svs	READ	Rectum Adenocarcinoma	c19	8140/3	TCGA-AH-6643	TCGA-AH-6643-01A	Primary Tumor
TCGA-AH-6643-11A-01-TS1.6ab6af96-e943-4ec3-a67f-056205757d56.svs	READ	Rectum Adenocarcinoma	c19	8140/3	TCGA-AH-6643	TCGA-AH-6643-11A	Solid Tissue Normal
TCGA-FX-A2QS-01A-01-TSA.C746F3AD-FBBC-4B21-B456-6EBB01D9EC7F.svs	SARC	Sarcoma	c48.0	8858/3	TCGA-FX-A2QS	TCGA-FX-A2QS-01A	Primary Tumor
TCGA-FX-A2QS-11A-01-TSA.536F63AE-AD9F-4422-8AC3-4A1C6A57E8D8.svs	SARC	Sarcoma	c48.0	8858/3	TCGA-FX-A2QS	TCGA-FX-A2QS-11A	Solid Tissue Normal
TCGA-K1-A3PO-01A-01-TSA.A57D7661-1F09-42BB-BBF1-A0267CD42D5C.svs	SARC	Sarcoma	c49.5	8890/3	TCGA-K1-A3PO	TCGA-K1-A3PO-01A	Primary Tumor
TCGA-K1-A3PO-11A-01-TSA.75B3FC3F-CC05-4926-A638-A84AD786B1DF.svs	SARC	Sarcoma	c49.5	8890/3	TCGA-K1-A3PO	TCGA-K1-A3PO-11A	Solid Tissue Normal
TCGA-GN-A4U8-06A-01-TS1.0513D130-7633-4109-AA37-E97AAD88246A.svs	SKCM	Skin Cutaneous Melanoma	c77.3	8720/3	TCGA-GN-A4U8	TCGA-GN-A4U8-06A	Metastatic
TCGA-GN-A4U8-11A-01-TSA.DAC058B9-0BC2-45D5-B806-4684BD66AF91.svs	SKCM	Skin Cutaneous Melanoma	c77.3	8720/3	TCGA-GN-A4U8	TCGA-GN-A4U8-11A	Solid Tissue Normal
TCGA-BR-6453-01A-01-BS1.547e8c35-cd51-4f9a-987a-b8a55bf63729.svs	STAD	Stomach Adenocarcinoma	c16.2	8140/3	TCGA-BR-6453	TCGA-BR-6453-01A	Primary Tumor
TCGA-BR-6453-11A-01-TS1.531beef0-689d-4c05-bee2-4caf9bd33687.svs	STAD	Stomach Adenocarcinoma	c16.2	8140/3	TCGA-BR-6453	TCGA-BR-6453-11A	Solid Tissue Normal
TCGA-BR-6454-01A-01-BS1.e37ce1e7-10e5-4fde-b3e0-9fd710fd08f3.svs	STAD	Stomach Adenocarcinoma	c16.0	8140/3	TCGA-BR-6454	TCGA-BR-6454-01A	Primary Tumor
TCGA-BR-6454-01A-01-TS1.05ede179-7883-4068-a7a1-c7c55bcabcfa.svs	STAD	Stomach Adenocarcinoma	c16.0	8140/3	TCGA-BR-6454	TCGA-BR-6454-01A	Primary Tumor
TCGA-BR-6454-11A-01-TS1.56163865-0498-46c0-b57a-fdd45c467b22.svs	STAD	Stomach Adenocarcinoma	c16.0	8140/3	TCGA-BR-6454	TCGA-BR-6454-11A	Solid Tissue Normal
TCGA-BR-6457-01A-01-BS1.4e3e4a79-a357-4bd2-b3fe-01ff65b3d5c6.svs	STAD	Stomach Adenocarcinoma	c16.2	8140/3	TCGA-BR-6457	TCGA-BR-6457-01A	Primary Tumor
TCGA-BR-6457-11A-01-TS1.392499ee-61c9-4c26-801a-cdaf95e3e258.svs	STAD	Stomach Adenocarcinoma	c16.2	8140/3	TCGA-BR-6457	TCGA-BR-6457-11A	Solid Tissue Normal
TCGA-BR-6802-01A-01-BS1.90290772-c0e3-4854-ac21-3bba8fd1018c.svs	STAD	Stomach Adenocarcinoma	c16.2	8140/3	TCGA-BR-6802	TCGA-BR-6802-01A	Primary Tumor
TCGA-BR-6802-01A-01-TS1.2dd15617-7d00-4c31-a4a2-dea2553474be.svs	STAD	Stomach Adenocarcinoma	c16.2	8140/3	TCGA-BR-6802	TCGA-BR-6802-01A	Primary Tumor
TCGA-BR-6802-11A-01-TS1.6869c4d0-4a3c-46d7-9aaa-826077d6c16d.svs	STAD	Stomach Adenocarcinoma	c16.2	8140/3	TCGA-BR-6802	TCGA-BR-6802-11A	Solid Tissue Normal
TCGA-BR-7704-01A-01-BS1.e7919b39-a1b0-4e85-bda6-5746bdc3393e.svs	STAD	Stomach Adenocarcinoma	c16.2	8144/3	TCGA-BR-7704	TCGA-BR-7704-01A	Primary Tumor
TCGA-BR-7704-01A-01-TS1.28a700b9-da6b-4fd7-bcdb-19e818ad3386.svs	STAD	Stomach Adenocarcinoma	c16.2	8144/3	TCGA-BR-7704	TCGA-BR-7704-01A	Primary Tumor
TCGA-BR-7704-11A-01-TS1.6c34edf8-bedc-40f4-b473-8a2c8d23afcb.svs	STAD	Stomach Adenocarcinoma	c16.2	8144/3	TCGA-BR-7704	TCGA-BR-7704-11A	Solid Tissue Normal
TCGA-BR-7715-01A-01-BS1.002a3486-9859-4367-9c79-5eb04fc6073b.svs	STAD	Stomach Adenocarcinoma	c16.2	8140/3	TCGA-BR-7715	TCGA-BR-7715-01A	Primary Tumor
TCGA-BR-7715-01A-01-TS1.f9f7deb1-69f6-4b7a-9275-319f33deb66c.svs	STAD	Stomach Adenocarcinoma	c16.2	8140/3	TCGA-BR-7715	TCGA-BR-7715-01A	Primary Tumor
TCGA-BR-7715-11A-01-TS1.f875292e-4ba8-4ae9-9fd6-6e0a7e497eef.svs	STAD	Stomach Adenocarcinoma	c16.2	8140/3	TCGA-BR-7715	TCGA-BR-7715-11A	Solid Tissue Normal
TCGA-BR-7716-01A-01-BS1.4f114fd6-8f0f-4f5f-812b-a4a6621f1ec6.svs	STAD	Stomach Adenocarcinoma	c16.2	8140/3	TCGA-BR-7716	TCGA-BR-7716-01A	Primary Tumor
TCGA-BR-7716-11A-01-TS1.b08f029a-2d4c-4a25-8630-f2877942f0f4.svs	STAD	Stomach Adenocarcinoma	c16.2	8140/3	TCGA-BR-7716	TCGA-BR-7716-11A	Solid Tissue Normal
TCGA-BR-7717-01A-01-BS1.588aceb6-e694-4b9d-9f44-99522e24abd0.svs	STAD	Stomach Adenocarcinoma	c16.0	8140/3	TCGA-BR-7717	TCGA-BR-7717-01A	Primary Tumor
TCGA-BR-7717-01A-01-TS1.4271c13c-82ea-4211-9c66-3e772a65477d.svs	STAD	Stomach Adenocarcinoma	c16.0	8140/3	TCGA-BR-7717	TCGA-BR-7717-01A	Primary Tumor
TCGA-BR-7717-11A-01-TS1.a0cd42ef-9a4a-45e7-aa89-319393f308ac.svs	STAD	Stomach Adenocarcinoma	c16.0	8140/3	TCGA-BR-7717	TCGA-BR-7717-11A	Solid Tissue Normal
TCGA-BR-7851-01A-01-BS1.c2525d7f-10da-47a9-bd31-0f9304e63b34.svs	STAD	Stomach Adenocarcinoma	c16.2	8144/3	TCGA-BR-7851	TCGA-BR-7851-01A	Primary Tumor
TCGA-BR-7851-01A-01-TS1.049024e0-75da-4ede-82d8-cba1de65f672.svs	STAD	Stomach Adenocarcinoma	c16.2	8144/3	TCGA-BR-7851	TCGA-BR-7851-01A	Primary Tumor
TCGA-BR-7851-11A-01-TS1.6dca518e-fe89-442a-82ee-60a66c2fadff.svs	STAD	Stomach Adenocarcinoma	c16.2	8144/3	TCGA-BR-7851	TCGA-BR-7851-11A	Solid Tissue Normal
TCGA-BR-8060-01A-01-BS1.95e19ee8-f6c1-4664-aa96-dcaa32e0d8ec.svs	STAD	Stomach Adenocarcinoma	c16.0	8140/3	TCGA-BR-8060	TCGA-BR-8060-01A	Primary Tumor
TCGA-BR-8060-01A-01-TS1.b0a2ea16-7f0f-4903-a7a3-fb419abc28f8.svs	STAD	Stomach Adenocarcinoma	c16.0	8140/3	TCGA-BR-8060	TCGA-BR-8060-01A	Primary Tumor
TCGA-BR-8060-11A-01-TS1.7e02921b-c29f-4110-8ab9-e97bbd8b8b46.svs	STAD	Stomach Adenocarcinoma	c16.0	8140/3	TCGA-BR-8060	TCGA-BR-8060-11A	Solid Tissue Normal
TCGA-CG-5720-01A-01-BS1.9f897eb6-d54f-4116-b75b-a7041da0096b.svs	STAD	Stomach Adenocarcinoma	c16.0	8140/3	TCGA-CG-5720	TCGA-CG-5720-01A	Primary Tumor
TCGA-CG-5720-01A-01-TS1.d91e0ea8-4a51-431e-9884-912a363688ca.svs	STAD	Stomach Adenocarcinoma	c16.0	8140/3	TCGA-CG-5720	TCGA-CG-5720-01A	Primary Tumor
TCGA-CG-5720-11A-01-TS1.b76a5bba-176a-4ced-8c99-37692a399681.svs	STAD	Stomach Adenocarcinoma	c16.0	8140/3	TCGA-CG-5720	TCGA-CG-5720-11A	Solid Tissue Normal
TCGA-CG-5721-01A-01-BS1.048c574a-3063-4c88-ae02-575486d0deae.svs	STAD	Stomach Adenocarcinoma	c16.3	8144/3	TCGA-CG-5721	TCGA-CG-5721-01A	Primary Tumor
TCGA-CG-5721-01A-01-TS1.e675efb9-939d-4ef7-83af-18595ff1c426.svs	STAD	Stomach Adenocarcinoma	c16.3	8144/3	TCGA-CG-5721	TCGA-CG-5721-01A	Primary Tumor
TCGA-CG-5721-11A-01-TS1.68c502b1-1a4d-4051-9b4e-8b3e7a74f70d.svs	STAD	Stomach Adenocarcinoma	c16.3	8144/3	TCGA-CG-5721	TCGA-CG-5721-11A	Solid Tissue Normal
TCGA-CG-5722-01A-01-BS1.5383fb83-5714-49a5-9a0b-759531f7abba.svs	STAD	Stomach Adenocarcinoma	c16.2	8144/3	TCGA-CG-5722	TCGA-CG-5722-01A	Primary Tumor
TCGA-CG-5722-11A-01-TS1.67333ee6-7176-4053-a5d9-238e56843dbd.svs	STAD	Stomach Adenocarcinoma	c16.2	8144/3	TCGA-CG-5722	TCGA-CG-5722-11A	Solid Tissue Normal
TCGA-CG-5734-01A-01-BS1.2a91d3be-38f1-43a4-a5f2-7881ea6fecfa.svs	STAD	Stomach Adenocarcinoma	c16.2	8144/3	TCGA-CG-5734	TCGA-CG-5734-01A	Primary Tumor
TCGA-CG-5734-01A-01-TS1.0ec46be4-84f1-499d-b083-1924638b8313.svs	STAD	Stomach Adenocarcinoma	c16.2	8144/3	TCGA-CG-5734	TCGA-CG-5734-01A	Primary Tumor
TCGA-CG-5734-11A-01-TS1.8a941d11-54a6-435a-9a0e-28f357fb8483.svs	STAD	Stomach Adenocarcinoma	c16.2	8144/3	TCGA-CG-5734	TCGA-CG-5734-11A	Solid Tissue Normal
TCGA-FP-7735-01A-01-TS1.5d954849-5558-4c54-80ca-9217092342bc.svs	STAD	Stomach Adenocarcinoma	c16.0	8140/3	TCGA-FP-7735	TCGA-FP-7735-01A	Primary Tumor
TCGA-FP-7735-11A-01-TS1.80609e06-ac4e-4d7d-aeb3-102e4e6bd640.svs	STAD	Stomach Adenocarcinoma	c16.0	8140/3	TCGA-FP-7735	TCGA-FP-7735-11A	Solid Tissue Normal
TCGA-FP-7829-01A-01-TS1.3f986e0a-ea16-4da0-a8bd-b02f7980dbc0.svs	STAD	Stomach Adenocarcinoma	c16.0	8480/3	TCGA-FP-7829	TCGA-FP-7829-01A	Primary Tumor
TCGA-FP-7829-11A-01-TS1.293470f2-1c5f-4acd-b794-92bcaa4d6503.svs	STAD	Stomach Adenocarcinoma	c16.0	8480/3	TCGA-FP-7829	TCGA-FP-7829-11A	Solid Tissue Normal
TCGA-HU-8238-01A-01-TS1.6876723d-7208-4e2c-85cc-5c55cbc2caa8.svs	STAD	Stomach Adenocarcinoma	c16.3	8211/3	TCGA-HU-8238	TCGA-HU-8238-01A	Primary Tumor
TCGA-HU-8238-11A-01-TS1.ad5bb85b-385f-46c5-9f50-b70776333ae6.svs	STAD	Stomach Adenocarcinoma	c16.3	8211/3	TCGA-HU-8238	TCGA-HU-8238-11A	Solid Tissue Normal
TCGA-HU-A4GC-01A-01-TS1.2236F5CF-12AC-4FB7-901D-5C9136138F08.svs	STAD	Stomach Adenocarcinoma	c16.3	8145/3	TCGA-HU-A4GC	TCGA-HU-A4GC-01A	Primary Tumor
TCGA-HU-A4GC-11A-01-TS1.E56EE322-AAB2-4D16-8B9A-5B73B2E1C1CF.svs	STAD	Stomach Adenocarcinoma	c16.3	8145/3	TCGA-HU-A4GC	TCGA-HU-A4GC-11A	Solid Tissue Normal
TCGA-HU-A4GH-01A-01-TS1.FEAEF8D4-602C-42E3-B15B-08F8DF3FA4A8.svs	STAD	Stomach Adenocarcinoma	c16.2	8211/3	TCGA-HU-A4GH	TCGA-HU-A4GH-01A	Primary Tumor
TCGA-HU-A4GH-11A-01-TS1.1B488F2A-8B1E-40B6-A638-3A78F23622F5.svs	STAD	Stomach Adenocarcinoma	c16.2	8211/3	TCGA-HU-A4GH	TCGA-HU-A4GH-11A	Solid Tissue Normal
TCGA-HU-A4GP-01A-01-TS1.1D391AC6-06A2-4926-B9C6-F39B8A861AB2.svs	STAD	Stomach Adenocarcinoma	c16.3	8145/3	TCGA-HU-A4GP	TCGA-HU-A4GP-01A	Primary Tumor
TCGA-HU-A4GP-11A-02-TS2.7A60CC37-C3B3-415A-9052-4FD046B91197.svs	STAD	Stomach Adenocarcinoma	c16.3	8145/3	TCGA-HU-A4GP	TCGA-HU-A4GP-11A	Solid Tissue Normal
TCGA-HU-A4GY-01A-02-TS2.AEA314D2-E6F3-4CA3-B9CB-6DA34C4106B5.svs	STAD	Stomach Adenocarcinoma	c16.3	8145/3	TCGA-HU-A4GY	TCGA-HU-A4GY-01A	Primary Tumor
TCGA-HU-A4GY-11A-01-TS1.63A3B7C0-63D1-4A3C-8325-79A4513A81BA.svs	STAD	Stomach Adenocarcinoma	c16.3	8145/3	TCGA-HU-A4GY	TCGA-HU-A4GY-11A	Solid Tissue Normal
TCGA-HU-A4HB-01A-01-TS1.7F75B114-AC0E-42A9-9ED6-89518E9EA21A.svs	STAD	Stomach Adenocarcinoma	c16.3	8145/3	TCGA-HU-A4HB	TCGA-HU-A4HB-01A	Primary Tumor
TCGA-HU-A4HB-11A-01-TS1.37BD7B69-4428-4906-AA6E-F59242D52B4D.svs	STAD	Stomach Adenocarcinoma	c16.3	8145/3	TCGA-HU-A4HB	TCGA-HU-A4HB-11A	Solid Tissue Normal
TCGA-IN-7806-01A-01-BS1.e629c9d3-613e-42d2-9329-3de8a35d5a63.svs	STAD	Stomach Adenocarcinoma	c16.0	8145/3	TCGA-IN-7806	TCGA-IN-7806-01A	Primary Tumor
TCGA-IN-7806-01A-01-TS1.031dcdbf-4616-4d2a-a13c-c74ce03dfac8.svs	STAD	Stomach Adenocarcinoma	c16.0	8145/3	TCGA-IN-7806	TCGA-IN-7806-01A	Primary Tumor
TCGA-IN-7806-11A-01-TS1.0630c387-d977-4372-a337-26bc9a27b7a3.svs	STAD	Stomach Adenocarcinoma	c16.0	8145/3	TCGA-IN-7806	TCGA-IN-7806-11A	Solid Tissue Normal
TCGA-IN-8663-01A-01-BS1.b4492a0a-dd18-4fa8-9d6b-b5301678b25a.svs	STAD	Stomach Adenocarcinoma	c16.0	8140/3	TCGA-IN-8663	TCGA-IN-8663-01A	Primary Tumor
TCGA-IN-8663-01A-01-TS1.0089a890-a7c6-42fd-ad37-df5ec8a939ba.svs	STAD	Stomach Adenocarcinoma	c16.0	8140/3	TCGA-IN-8663	TCGA-IN-8663-01A	Primary Tumor
TCGA-IN-8663-11A-01-TS1.edf6c8c6-5fa6-4c0b-b392-59f3d05691d2.svs	STAD	Stomach Adenocarcinoma	c16.0	8140/3	TCGA-IN-8663	TCGA-IN-8663-11A	Solid Tissue Normal
TCGA-IN-AB1V-01A-02-TS2.30F85DFC-24A2-44F7-A0CA-1F37A958295B.svs	STAD	Stomach Adenocarcinoma	c16.0	8140/3	TCGA-IN-AB1V	TCGA-IN-AB1V-01A	Primary Tumor
TCGA-IN-AB1V-11A-01-TS1.8958CDDF-48A6-4AD9-8916-5E47275A83C0.svs	STAD	Stomach Adenocarcinoma	c16.0	8140/3	TCGA-IN-AB1V	TCGA-IN-AB1V-11A	Solid Tissue Normal
TCGA-IN-AB1X-01A-01-TSA.7CB4F452-6670-4409-9E7E-9F674FCF40C7.svs	STAD	Stomach Adenocarcinoma	c16.0	8140/3	TCGA-IN-AB1X	TCGA-IN-AB1X-01A	Primary Tumor
TCGA-IN-AB1X-11A-02-TSB.D93AE39C-53B2-4765-95FE-7D30CC41C99F.svs	STAD	Stomach Adenocarcinoma	c16.0	8140/3	TCGA-IN-AB1X	TCGA-IN-AB1X-11A	Solid Tissue Normal
TCGA-IP-7968-01A-01-BS1.bd6d2f9b-7f27-41d2-9df4-242557729c32.svs	STAD	Stomach Adenocarcinoma	c16.0	8490/3	TCGA-IP-7968	TCGA-IP-7968-01A	Primary Tumor
TCGA-IP-7968-01A-01-TS1.3cdc0856-f789-4cdc-b7e1-35ea587dc9ec.svs	STAD	Stomach Adenocarcinoma	c16.0	8490/3	TCGA-IP-7968	TCGA-IP-7968-01A	Primary Tumor
TCGA-IP-7968-11A-01-TS1.aa84dfd6-6660-4488-b7d6-7652445a6f35.svs	STAD	Stomach Adenocarcinoma	c16.0	8490/3	TCGA-IP-7968	TCGA-IP-7968-11A	Solid Tissue Normal
TCGA-BJ-A28R-01A-01-TSA.f8631bd3-d8b1-4d00-a03e-5cf3d343aed7.svs	THCA	Thyroid Carcinoma	c73	8260/3	TCGA-BJ-A28R	TCGA-BJ-A28R-01A	Primary Tumor
TCGA-BJ-A28R-11A-01-TSA.15f756df-f12f-4838-a5d0-5f55242bbb36.svs	THCA	Thyroid Carcinoma	c73	8260/3	TCGA-BJ-A28R	TCGA-BJ-A28R-11A	Solid Tissue Normal
TCGA-BJ-A28W-01A-01-TS1.db4c7e85-bc1d-4a4d-8add-c72ea9a88b4e.svs	THCA	Thyroid Carcinoma	c73	8260/3	TCGA-BJ-A28W	TCGA-BJ-A28W-01A	Primary Tumor
TCGA-BJ-A28W-11A-01-TSA.33d8f121-99bd-4c71-90b3-33ec8ac5db8e.svs	THCA	Thyroid Carcinoma	c73	8260/3	TCGA-BJ-A28W	TCGA-BJ-A28W-11A	Solid Tissue Normal
TCGA-BJ-A28X-01A-01-MSA.59E10F93-311E-4465-BA49-9C81D5C0EFE5.svs	THCA	Thyroid Carcinoma	c73	8344/3	TCGA-BJ-A28X	TCGA-BJ-A28X-01A	Primary Tumor
TCGA-BJ-A28X-11A-01-TSA.C5D2D2B2-0047-4D31-8FF0-433E98147686.svs	THCA	Thyroid Carcinoma	c73	8344/3	TCGA-BJ-A28X	TCGA-BJ-A28X-11A	Solid Tissue Normal
TCGA-BJ-A290-01A-01-TSA.9427F73F-7870-41E5-B952-59FA359AE271.svs	THCA	Thyroid Carcinoma	c73	8344/3	TCGA-BJ-A290	TCGA-BJ-A290-01A	Primary Tumor
TCGA-BJ-A290-11A-01-TSA.CA1BE08C-C076-4CD7-B106-7382EEEE661D.svs	THCA	Thyroid Carcinoma	c73	8344/3	TCGA-BJ-A290	TCGA-BJ-A290-11A	Solid Tissue Normal
TCGA-BJ-A2N7-01A-01-TSA.4892C36C-EA12-4D4B-9304-04CB937106E8.svs	THCA	Thyroid Carcinoma	c73	8260/3	TCGA-BJ-A2N7	TCGA-BJ-A2N7-01A	Primary Tumor
TCGA-BJ-A2N7-11A-01-TSA.2A2F65D1-1FC5-47A4-8A70-B6CD87FB76F7.svs	THCA	Thyroid Carcinoma	c73	8260/3	TCGA-BJ-A2N7	TCGA-BJ-A2N7-11A	Solid Tissue Normal
TCGA-BJ-A2N8-01A-01-TSA.2BB8B2C4-FA38-4106-995D-4E54EB583AF7.svs	THCA	Thyroid Carcinoma	c73	8260/3	TCGA-BJ-A2N8	TCGA-BJ-A2N8-01A	Primary Tumor
TCGA-BJ-A2N8-11A-01-TSA.5BB89100-1194-4FA0-A021-7F518CD8DFD3.svs	THCA	Thyroid Carcinoma	c73	8260/3	TCGA-BJ-A2N8	TCGA-BJ-A2N8-11A	Solid Tissue Normal
TCGA-BJ-A2N9-01A-01-TSA.9CA29DEA-6EB1-4F90-B96D-E6EB71693CD9.svs	THCA	Thyroid Carcinoma	c73	8260/3	TCGA-BJ-A2N9	TCGA-BJ-A2N9-01A	Primary Tumor
TCGA-BJ-A2N9-11A-01-TSA.1B6E283F-C890-444E-9ADF-630B3F08A970.svs	THCA	Thyroid Carcinoma	c73	8260/3	TCGA-BJ-A2N9	TCGA-BJ-A2N9-11A	Solid Tissue Normal
TCGA-BJ-A2NA-01A-01-TSA.22495CC1-FCCD-4235-8A52-2328DB1DA6CE.svs	THCA	Thyroid Carcinoma	c73	8260/3	TCGA-BJ-A2NA	TCGA-BJ-A2NA-01A	Primary Tumor
TCGA-BJ-A2NA-11A-01-TSA.E5B1EB53-28C5-481F-A5D7-B72C42298C89.svs	THCA	Thyroid Carcinoma	c73	8260/3	TCGA-BJ-A2NA	TCGA-BJ-A2NA-11A	Solid Tissue Normal
TCGA-BJ-A3PR-01A-01-TSA.B332B93A-64C6-478A-9B2F-D1801C47489C.svs	THCA	Thyroid Carcinoma	c73	8260/3	TCGA-BJ-A3PR	TCGA-BJ-A3PR-01A	Primary Tumor
TCGA-BJ-A3PR-11A-01-TSA.F883AB91-1450-480E-99AE-47BD73B6D939.svs	THCA	Thyroid Carcinoma	c73	8260/3	TCGA-BJ-A3PR	TCGA-BJ-A3PR-11A	Solid Tissue Normal
TCGA-BJ-A3PU-01A-01-TSA.C8F0AE2A-43C1-47C1-A44E-A08629165804.svs	THCA	Thyroid Carcinoma	c73	8260/3	TCGA-BJ-A3PU	TCGA-BJ-A3PU-01A	Primary Tumor
TCGA-BJ-A3PU-11A-01-TSA.A25811DD-4928-4209-912F-5EFC0EB41B44.svs	THCA	Thyroid Carcinoma	c73	8260/3	TCGA-BJ-A3PU	TCGA-BJ-A3PU-11A	Solid Tissue Normal
TCGA-DO-A1JZ-01A-01-TSA.35a8822d-911f-4fe2-b96a-5483c26753c1.svs	THCA	Thyroid Carcinoma	c73	8340/3	TCGA-DO-A1JZ	TCGA-DO-A1JZ-01A	Primary Tumor
TCGA-DO-A1JZ-11A-01-TSA.66c69ca0-f472-4588-8a3f-4d490754ed73.svs	THCA	Thyroid Carcinoma	c73	8340/3	TCGA-DO-A1JZ	TCGA-DO-A1JZ-11A	Solid Tissue Normal
TCGA-E8-A2JQ-01A-01-TSA.C7DF7487-A7FD-4F54-B710-4CA867975CE2.svs	THCA	Thyroid Carcinoma	c73	8260/3	TCGA-E8-A2JQ	TCGA-E8-A2JQ-01A	Primary Tumor
TCGA-E8-A2JQ-11A-01-TS1.AA9017F4-9C53-4348-91DB-F34524FB6846.svs	THCA	Thyroid Carcinoma	c73	8260/3	TCGA-E8-A2JQ	TCGA-E8-A2JQ-11A	Solid Tissue Normal
TCGA-EL-A3GZ-01A-01-TS1.44456507-8DBB-496A-9908-96BF4CFEECA9.svs	THCA	Thyroid Carcinoma	c73	8260/3	TCGA-EL-A3GZ	TCGA-EL-A3GZ-01A	Primary Tumor
TCGA-EL-A3GZ-11A-01-TS1.1666950D-BFE5-4BCF-AC38-095A7DB38A5F.svs	THCA	Thyroid Carcinoma	c73	8260/3	TCGA-EL-A3GZ	TCGA-EL-A3GZ-11A	Solid Tissue Normal
TCGA-EL-A3H1-01A-01-TS1.1E60BB99-3B93-4B01-AFCF-2CA6254DAEAA.svs	THCA	Thyroid Carcinoma	c73	8260/3	TCGA-EL-A3H1	TCGA-EL-A3H1-01A	Primary Tumor
TCGA-EL-A3H1-11A-01-TS1.941F5B20-4294-4D4D-8830-B01B590AF41B.svs	THCA	Thyroid Carcinoma	c73	8260/3	TCGA-EL-A3H1	TCGA-EL-A3H1-11A	Solid Tissue Normal
TCGA-EL-A3H2-01A-01-TS1.4E449C63-21D5-4850-A8FF-DE40B2DCD3CA.svs	THCA	Thyroid Carcinoma	c73	8260/3	TCGA-EL-A3H2	TCGA-EL-A3H2-01A	Primary Tumor
TCGA-EL-A3H2-11A-01-TS1.DAC41E9C-A378-4FAD-B1DB-B69C415C23AB.svs	THCA	Thyroid Carcinoma	c73	8260/3	TCGA-EL-A3H2	TCGA-EL-A3H2-11A	Solid Tissue Normal
TCGA-EL-A3H7-01A-01-TS1.18A17F6D-DDD9-4EE9-B7F7-09A5568C4C95.svs	THCA	Thyroid Carcinoma	c73	8260/3	TCGA-EL-A3H7	TCGA-EL-A3H7-01A	Primary Tumor
TCGA-EL-A3H7-11A-01-TS1.3AFD26B4-D4E7-4A0C-BDCA-C5A315377445.svs	THCA	Thyroid Carcinoma	c73	8260/3	TCGA-EL-A3H7	TCGA-EL-A3H7-11A	Solid Tissue Normal
TCGA-EL-A3MW-01A-01-TS1.6C23F438-CBDE-4CBA-8BC8-913C725BD234.svs	THCA	Thyroid Carcinoma	c73	8260/3	TCGA-EL-A3MW	TCGA-EL-A3MW-01A	Primary Tumor
TCGA-EL-A3MW-11A-01-TSA.CC2D561A-1C41-481E-B5EC-B3CD45FF0CD9.svs	THCA	Thyroid Carcinoma	c73	8260/3	TCGA-EL-A3MW	TCGA-EL-A3MW-11A	Solid Tissue Normal
TCGA-EL-A3MX-01A-01-TS1.C4511F20-066B-4810-BE3E-B1ECA4455ABA.svs	THCA	Thyroid Carcinoma	c73	8260/3	TCGA-EL-A3MX	TCGA-EL-A3MX-01A	Primary Tumor
TCGA-EL-A3MX-11A-01-TS1.51FB552B-1079-45AE-87E1-B7FCB692D060.svs	THCA	Thyroid Carcinoma	c73	8260/3	TCGA-EL-A3MX	TCGA-EL-A3MX-11A	Solid Tissue Normal
TCGA-EL-A3MY-01A-01-TS1.36C97E2E-3709-4022-B9DF-BDAAD070FEA1.svs	THCA	Thyroid Carcinoma	c73	8260/3	TCGA-EL-A3MY	TCGA-EL-A3MY-01A	Primary Tumor
TCGA-EL-A3MY-11A-01-TSA.B85A50E2-B01A-467D-B044-C0F702B88E2F.svs	THCA	Thyroid Carcinoma	c73	8260/3	TCGA-EL-A3MY	TCGA-EL-A3MY-11A	Solid Tissue Normal
TCGA-EL-A3N2-01A-01-TS1.B6594DD6-2A6B-4977-8476-1CA91F5D5044.svs	THCA	Thyroid Carcinoma	c73	8260/3	TCGA-EL-A3N2	TCGA-EL-A3N2-01A	Primary Tumor
TCGA-EL-A3N2-11A-01-TS1.11D28C36-2028-47FF-A34D-A9C026853488.svs	THCA	Thyroid Carcinoma	c73	8260/3	TCGA-EL-A3N2	TCGA-EL-A3N2-11A	Solid Tissue Normal
TCGA-EL-A3N3-01A-01-TS1.53BD7AB0-104D-4192-A6E4-C275418A29F0.svs	THCA	Thyroid Carcinoma	c73	8260/3	TCGA-EL-A3N3	TCGA-EL-A3N3-01A	Primary Tumor
TCGA-EL-A3N3-11A-01-TS1.CA19411B-9C3E-4B2F-B2DB-C4F946B5421D.svs	THCA	Thyroid Carcinoma	c73	8260/3	TCGA-EL-A3N3	TCGA-EL-A3N3-11A	Solid Tissue Normal
TCGA-EL-A3T0-01A-02-TS2.E25A1F79-A7D0-450A-BA6D-C7BDE959A19F.svs	THCA	Thyroid Carcinoma	c73	8260/3	TCGA-EL-A3T0	TCGA-EL-A3T0-01A	Primary Tumor
TCGA-EL-A3T0-11A-01-TS1.6DF69C3B-47F1-4B0B-BA62-4718BCA0D44C.svs	THCA	Thyroid Carcinoma	c73	8260/3	TCGA-EL-A3T0	TCGA-EL-A3T0-11A	Solid Tissue Normal
TCGA-EL-A3T1-01A-01-TS1.43A92049-A444-4CE3-B951-2E110810F5F7.svs	THCA	Thyroid Carcinoma	c73	8260/3	TCGA-EL-A3T1	TCGA-EL-A3T1-01A	Primary Tumor
TCGA-EL-A3T1-11A-01-TS1.C59EBD56-80D6-4AC1-BF9B-5802F6213778.svs	THCA	Thyroid Carcinoma	c73	8260/3	TCGA-EL-A3T1	TCGA-EL-A3T1-11A	Solid Tissue Normal
TCGA-EL-A3T2-01A-01-TS1.2C7360FB-2EF9-4C90-B329-40A3A45E5E39.svs	THCA	Thyroid Carcinoma	c73	8260/3	TCGA-EL-A3T2	TCGA-EL-A3T2-01A	Primary Tumor
TCGA-EL-A3T2-11A-01-TS1.6C35014F-919C-424B-BD64-E23962EAD463.svs	THCA	Thyroid Carcinoma	c73	8260/3	TCGA-EL-A3T2	TCGA-EL-A3T2-11A	Solid Tissue Normal
TCGA-EL-A3T3-01A-01-TS1.3C922A20-9906-48A8-9E64-592FBC29FD4A.svs	THCA	Thyroid Carcinoma	c73	8260/3	TCGA-EL-A3T3	TCGA-EL-A3T3-01A	Primary Tumor
TCGA-EL-A3T3-11A-01-TS1.103712B1-2B82-4616-9AAA-FDF215E12878.svs	THCA	Thyroid Carcinoma	c73	8260/3	TCGA-EL-A3T3	TCGA-EL-A3T3-11A	Solid Tissue Normal
TCGA-EL-A3T6-01A-01-TS1.E5069DA3-89D2-4CDA-83F0-23A6EAB67AD4.svs	THCA	Thyroid Carcinoma	c73	8260/3	TCGA-EL-A3T6	TCGA-EL-A3T6-01A	Primary Tumor
TCGA-EL-A3T6-11A-01-TS1.3A799F19-2D0C-408C-B2CC-14B91847435F.svs	THCA	Thyroid Carcinoma	c73	8260/3	TCGA-EL-A3T6	TCGA-EL-A3T6-11A	Solid Tissue Normal
TCGA-EL-A3T7-01A-01-TS1.E0592435-3C41-4BB6-A02D-6D795168332D.svs	THCA	Thyroid Carcinoma	c73	8260/3	TCGA-EL-A3T7	TCGA-EL-A3T7-01A	Primary Tumor
TCGA-EL-A3T7-11A-02-TS2.71628B53-6AE1-499D-8B61-52FB64919DA0.svs	THCA	Thyroid Carcinoma	c73	8260/3	TCGA-EL-A3T7	TCGA-EL-A3T7-11A	Solid Tissue Normal
TCGA-EL-A3T8-01A-02-TS2.E8FB84D3-6BF9-469E-8BB1-3701EF4FD0EA.svs	THCA	Thyroid Carcinoma	c73	8260/3	TCGA-EL-A3T8	TCGA-EL-A3T8-01A	Primary Tumor
TCGA-EL-A3T8-11A-01-TS1.9A4C794A-E367-4FF2-99F7-81BFC6ECFBDC.svs	THCA	Thyroid Carcinoma	c73	8260/3	TCGA-EL-A3T8	TCGA-EL-A3T8-11A	Solid Tissue Normal
TCGA-EL-A3TA-01A-01-TS1.DB1ECFDD-83F5-480E-AB39-CEEB91363398.svs	THCA	Thyroid Carcinoma	c73	8260/3	TCGA-EL-A3TA	TCGA-EL-A3TA-01A	Primary Tumor
TCGA-EL-A3TA-11A-01-TS1.13D799EF-7669-428E-B4EA-687E66012E7F.svs	THCA	Thyroid Carcinoma	c73	8260/3	TCGA-EL-A3TA	TCGA-EL-A3TA-11A	Solid Tissue Normal
TCGA-EL-A3TB-01A-01-TS1.D66374DF-63D5-4A18-A16B-A38B64A46074.svs	THCA	Thyroid Carcinoma	c73	8260/3	TCGA-EL-A3TB	TCGA-EL-A3TB-01A	Primary Tumor
TCGA-EL-A3TB-11A-01-TS1.6E0966C9-1552-4B30-9008-8ACF737CA8C3.svs	THCA	Thyroid Carcinoma	c73	8260/3	TCGA-EL-A3TB	TCGA-EL-A3TB-11A	Solid Tissue Normal
TCGA-EL-A3ZG-01A-01-TS1.64D406C3-4668-4D57-9DC1-0E06DFAF1EC0.svs	THCA	Thyroid Carcinoma	c73	8260/3	TCGA-EL-A3ZG	TCGA-EL-A3ZG-01A	Primary Tumor
TCGA-EL-A3ZG-11A-01-TS1.9EEF4DA0-4027-4C37-A0E9-EA6A34FE737D.svs	THCA	Thyroid Carcinoma	c73	8260/3	TCGA-EL-A3ZG	TCGA-EL-A3ZG-11A	Solid Tissue Normal
TCGA-EL-A3ZH-01A-03-TS3.7D90C737-8505-4857-9EA4-814F438D8F93.svs	THCA	Thyroid Carcinoma	c73	8260/3	TCGA-EL-A3ZH	TCGA-EL-A3ZH-01A	Primary Tumor
TCGA-EL-A3ZH-11A-01-TS1.3E877DD8-9F09-44A6-A0B7-FDDF2C931784.svs	THCA	Thyroid Carcinoma	c73	8260/3	TCGA-EL-A3ZH	TCGA-EL-A3ZH-11A	Solid Tissue Normal
TCGA-EL-A3ZK-01A-02-TS2.CF917240-3E4B-404A-A412-8ABD01A160A7.svs	THCA	Thyroid Carcinoma	c73	8260/3	TCGA-EL-A3ZK	TCGA-EL-A3ZK-01A	Primary Tumor
TCGA-EL-A3ZK-11A-01-TS1.29646966-37DA-4E5B-BED9-BA12A1603203.svs	THCA	Thyroid Carcinoma	c73	8260/3	TCGA-EL-A3ZK	TCGA-EL-A3ZK-11A	Solid Tissue Normal
TCGA-EL-A3ZL-01A-01-TS1.10D8A8FB-4B6A-4B30-8988-7B0EFB42EE23.svs	THCA	Thyroid Carcinoma	c73	8260/3	TCGA-EL-A3ZL	TCGA-EL-A3ZL-01A	Primary Tumor
TCGA-EL-A3ZL-11A-01-TS1.1CC208DE-FE38-4920-93D1-A93326251FFC.svs	THCA	Thyroid Carcinoma	c73	8260/3	TCGA-EL-A3ZL	TCGA-EL-A3ZL-11A	Solid Tissue Normal
TCGA-EL-A3ZM-01A-01-TS1.8176BEC8-9CEE-493E-B2EE-76DE82DD6EA8.svs	THCA	Thyroid Carcinoma	c73	8260/3	TCGA-EL-A3ZM	TCGA-EL-A3ZM-01A	Primary Tumor
TCGA-EL-A3ZM-11A-01-TS1.4A00E64E-D46E-48DE-B21C-8F8A783500F5.svs	THCA	Thyroid Carcinoma	c73	8260/3	TCGA-EL-A3ZM	TCGA-EL-A3ZM-11A	Solid Tissue Normal
TCGA-EL-A3ZO-01A-01-TS1.D8BDBE03-5839-4460-BCDA-ED755E881ED8.svs	THCA	Thyroid Carcinoma	c73	8260/3	TCGA-EL-A3ZO	TCGA-EL-A3ZO-01A	Primary Tumor
TCGA-EL-A3ZO-11A-01-TS1.013361ED-D6A0-4505-9BB0-34E56F2E9F92.svs	THCA	Thyroid Carcinoma	c73	8260/3	TCGA-EL-A3ZO	TCGA-EL-A3ZO-11A	Solid Tissue Normal
TCGA-EL-A3ZP-01A-01-TS1.51DD983F-7B3B-48A6-A227-DFAFEA4E6679.svs	THCA	Thyroid Carcinoma	c73	8260/3	TCGA-EL-A3ZP	TCGA-EL-A3ZP-01A	Primary Tumor
TCGA-EL-A3ZP-11A-01-TS1.C0A3D79F-B512-47AC-9049-D76AC1A01B4F.svs	THCA	Thyroid Carcinoma	c73	8260/3	TCGA-EL-A3ZP	TCGA-EL-A3ZP-11A	Solid Tissue Normal
TCGA-EL-A3ZQ-01A-01-TS1.344610D2-AB50-41C6-916E-FF0F08940BF1.svs	THCA	Thyroid Carcinoma	c73	8260/3	TCGA-EL-A3ZQ	TCGA-EL-A3ZQ-01A	Primary Tumor
TCGA-EL-A3ZQ-11A-01-TS1.69A6E5BD-FC58-4F83-81C6-BA3E2302436C.svs	THCA	Thyroid Carcinoma	c73	8260/3	TCGA-EL-A3ZQ	TCGA-EL-A3ZQ-11A	Solid Tissue Normal
TCGA-EL-A3ZR-01A-01-TS1.A30A978F-4F84-4213-9AD9-49EA1D1F9DAE.svs	THCA	Thyroid Carcinoma	c73	8260/3	TCGA-EL-A3ZR	TCGA-EL-A3ZR-01A	Primary Tumor
TCGA-EL-A3ZR-11A-01-TS1.7E4BA2AF-6673-4628-B078-E55F77C90699.svs	THCA	Thyroid Carcinoma	c73	8260/3	TCGA-EL-A3ZR	TCGA-EL-A3ZR-11A	Solid Tissue Normal
TCGA-EL-A3ZS-01A-01-TS1.A29E9921-5006-4F1E-BD36-B8EE343D3965.svs	THCA	Thyroid Carcinoma	c73	8260/3	TCGA-EL-A3ZS	TCGA-EL-A3ZS-01A	Primary Tumor
TCGA-EL-A3ZS-11A-01-TS1.635DC497-514D-4F8C-9C6B-6C382205E673.svs	THCA	Thyroid Carcinoma	c73	8260/3	TCGA-EL-A3ZS	TCGA-EL-A3ZS-11A	Solid Tissue Normal
TCGA-EL-A3ZT-01A-01-TS1.FDFEF39C-7F8C-4740-831B-A89B5CD11637.svs	THCA	Thyroid Carcinoma	c73	8260/3	TCGA-EL-A3ZT	TCGA-EL-A3ZT-01A	Primary Tumor
TCGA-EL-A3ZT-11A-01-TS1.700ABBF6-5EF4-49CB-BC2D-E44BB36D8946.svs	THCA	Thyroid Carcinoma	c73	8260/3	TCGA-EL-A3ZT	TCGA-EL-A3ZT-11A	Solid Tissue Normal
TCGA-EM-A1CS-01A-01-TS1.aeab72c9-2e5d-43b2-8f6e-186a5e4b03f9.svs	THCA	Thyroid Carcinoma	c73	8260/3	TCGA-EM-A1CS	TCGA-EM-A1CS-01A	Primary Tumor
TCGA-EM-A1CS-11A-02-TSB.cb6e8144-cc1f-41e0-9347-e3ee11a179ad.svs	THCA	Thyroid Carcinoma	c73	8260/3	TCGA-EM-A1CS	TCGA-EM-A1CS-11A	Solid Tissue Normal
TCGA-EM-A1CT-01A-01-TS1.195c781a-2c99-44b7-9b75-d386bcf7660f.svs	THCA	Thyroid Carcinoma	c73	8260/3	TCGA-EM-A1CT	TCGA-EM-A1CT-01A	Primary Tumor
TCGA-EM-A1CT-11A-01-TSA.7396b773-ca12-4771-87fd-471ef3bd20fe.svs	THCA	Thyroid Carcinoma	c73	8260/3	TCGA-EM-A1CT	TCGA-EM-A1CT-11A	Solid Tissue Normal
TCGA-EM-A1CU-01A-01-TSA.504abd71-2533-4369-9871-505c8f645adb.svs	THCA	Thyroid Carcinoma	c73	8260/3	TCGA-EM-A1CU	TCGA-EM-A1CU-01A	Primary Tumor
TCGA-EM-A1CU-11A-01-TSA.9bc89c99-7d38-4747-85e4-38a6742a2d44.svs	THCA	Thyroid Carcinoma	c73	8260/3	TCGA-EM-A1CU	TCGA-EM-A1CU-11A	Solid Tissue Normal
TCGA-EM-A1CV-01A-01-TSA.fedb2dd3-eea5-4d52-a502-37d31d7324ac.svs	THCA	Thyroid Carcinoma	c73	8260/3	TCGA-EM-A1CV	TCGA-EM-A1CV-01A	Primary Tumor
TCGA-EM-A1CV-11A-01-TSA.fde3860c-b68c-4c17-941c-ef86cd8fa214.svs	THCA	Thyroid Carcinoma	c73	8260/3	TCGA-EM-A1CV	TCGA-EM-A1CV-11A	Solid Tissue Normal
TCGA-EM-A1CW-01A-02-TS2.9b08b262-4e59-4108-83b3-50a71749bc7e.svs	THCA	Thyroid Carcinoma	c73	8340/3	TCGA-EM-A1CW	TCGA-EM-A1CW-01A	Primary Tumor
TCGA-EM-A1CW-11A-01-TS1.72d0d79e-fe2c-4010-a8b4-da2b71fd4545.svs	THCA	Thyroid Carcinoma	c73	8340/3	TCGA-EM-A1CW	TCGA-EM-A1CW-11A	Solid Tissue Normal
TCGA-EM-A1YC-01A-01-TS1.29c22840-1dda-4973-9e24-e702ae0cf4d2.svs	THCA	Thyroid Carcinoma	c73	8340/3	TCGA-EM-A1YC	TCGA-EM-A1YC-01A	Primary Tumor
TCGA-EM-A1YC-11A-01-TSA.ceb9de6f-a49a-45a3-bc78-a38e44295844.svs	THCA	Thyroid Carcinoma	c73	8340/3	TCGA-EM-A1YC	TCGA-EM-A1YC-11A	Solid Tissue Normal
TCGA-EM-A3ST-01A-01-TS1.AB1A2602-79EF-4BC4-BEEF-C77241FDD6C4.svs	THCA	Thyroid Carcinoma	c73	8340/3	TCGA-EM-A3ST	TCGA-EM-A3ST-01A	Primary Tumor
TCGA-EM-A3ST-11A-01-TS1.53C5F974-77EF-4F24-9AE3-ED06408F7E8D.svs	THCA	Thyroid Carcinoma	c73	8340/3	TCGA-EM-A3ST	TCGA-EM-A3ST-11A	Solid Tissue Normal
TCGA-ET-A2MX-01A-01-TSA.C8DCC53B-47EA-4426-9F26-21D5D007559C.svs	THCA	Thyroid Carcinoma	c73	8260/3	TCGA-ET-A2MX	TCGA-ET-A2MX-01A	Primary Tumor
TCGA-ET-A2MX-11C-01-TS1.1BEC6F74-636B-4B67-99A5-76C4A3ADEEBD.svs	THCA	Thyroid Carcinoma	c73	8260/3	TCGA-ET-A2MX	TCGA-ET-A2MX-11C	Solid Tissue Normal
TCGA-ET-A2N5-01A-01-TSA.F7FC6987-3991-4386-A0B9-E9D1BB063AD8.svs	THCA	Thyroid Carcinoma	c73	8340/3	TCGA-ET-A2N5	TCGA-ET-A2N5-01A	Primary Tumor
TCGA-ET-A2N5-11B-01-TS1.E2266304-5727-433B-9356-816A3DA5BA57.svs	THCA	Thyroid Carcinoma	c73	8340/3	TCGA-ET-A2N5	TCGA-ET-A2N5-11B	Solid Tissue Normal
TCGA-ET-A3DP-01A-01-TSA.AF5362FE-B2DC-40C8-9BFF-EB28D940BF50.svs	THCA	Thyroid Carcinoma	c73	8260/3	TCGA-ET-A3DP	TCGA-ET-A3DP-01A	Primary Tumor
TCGA-ET-A3DP-11A-02-TSB.C807C24C-9055-4BEA-9E0D-69BF1CF2DD43.svs	THCA	Thyroid Carcinoma	c73	8260/3	TCGA-ET-A3DP	TCGA-ET-A3DP-11A	Solid Tissue Normal
TCGA-ET-A3DW-01A-01-TSA.24499877-C82B-4AB6-967E-C2442D4AD23C.svs	THCA	Thyroid Carcinoma	c73	8344/3	TCGA-ET-A3DW	TCGA-ET-A3DW-01A	Primary Tumor
TCGA-ET-A3DW-11A-01-TSA.F9486F03-FF45-4F8B-8F4F-0E8527C1FFBE.svs	THCA	Thyroid Carcinoma	c73	8344/3	TCGA-ET-A3DW	TCGA-ET-A3DW-11A	Solid Tissue Normal
TCGA-FY-A3TY-01A-01-TSA.D993C0EB-2533-4F1A-8CAD-2329CDA36849.svs	THCA	Thyroid Carcinoma	c73	8260/3	TCGA-FY-A3TY	TCGA-FY-A3TY-01A	Primary Tumor
TCGA-FY-A3TY-11A-01-TS1.FAC109B8-DC54-4D6B-AC98-A9A8905A166A.svs	THCA	Thyroid Carcinoma	c73	8260/3	TCGA-FY-A3TY	TCGA-FY-A3TY-11A	Solid Tissue Normal
TCGA-GE-A2C6-01A-01-TSA.92e4774e-a319-49b9-b1d8-0f657149af4f.svs	THCA	Thyroid Carcinoma	c73	8260/3	TCGA-GE-A2C6	TCGA-GE-A2C6-01A	Primary Tumor
TCGA-GE-A2C6-11A-01-TSA.fe0c04e3-e9a2-435a-b1a1-b50d0dc7950b.svs	THCA	Thyroid Carcinoma	c73	8260/3	TCGA-GE-A2C6	TCGA-GE-A2C6-11A	Solid Tissue Normal
TCGA-H2-A2K9-01A-01-TS1.84A89BE7-7CC5-4CE1-936B-582A825507B3.svs	THCA	Thyroid Carcinoma	c73	8260/3	TCGA-H2-A2K9	TCGA-H2-A2K9-01A	Primary Tumor
TCGA-H2-A2K9-11A-01-TS1.B11DEAB5-578D-4721-AF09-9FF54844E9FD.svs	THCA	Thyroid Carcinoma	c73	8260/3	TCGA-H2-A2K9	TCGA-H2-A2K9-11A	Solid Tissue Normal
TCGA-KS-A41I-01A-01-TS1.CFF88E38-6C5B-4E5D-A6D3-6A04C2538821.svs	THCA	Thyroid Carcinoma	c73	8340/3	TCGA-KS-A41I	TCGA-KS-A41I-01A	Primary Tumor
TCGA-KS-A41I-11A-01-TS1.7F0F431A-B840-4590-8C65-886C0E3BFCA4.svs	THCA	Thyroid Carcinoma	c73	8340/3	TCGA-KS-A41I	TCGA-KS-A41I-11A	Solid Tissue Normal
TCGA-KS-A41J-01A-01-TS1.7D862D0F-07E1-462F-ACB2-1C0AC75D8E50.svs	THCA	Thyroid Carcinoma	c73	8260/3	TCGA-KS-A41J	TCGA-KS-A41J-01A	Primary Tumor
TCGA-KS-A41J-11A-01-TS1.BA1B283D-1EB5-4C95-8B53-983007776F3F.svs	THCA	Thyroid Carcinoma	c73	8260/3	TCGA-KS-A41J	TCGA-KS-A41J-11A	Solid Tissue Normal
TCGA-X7-A8D6-01A-01-TS1.386510D4-28C3-4A82-8B2B-12D2F2DB7ACD.svs	THYM	Thymoma	c37	8584/3	TCGA-X7-A8D6	TCGA-X7-A8D6-01A	Primary Tumor
TCGA-X7-A8D6-11A-02-TS2.6D8514C9-586D-4E14-B8D9-256482364219.svs	THYM	Thymoma	c37	8584/3	TCGA-X7-A8D6	TCGA-X7-A8D6-11A	Solid Tissue Normal
TCGA-X7-A8D7-01A-01-TS1.DFEF68C5-A876-4FFA-B98D-8214A8A5BFFD.svs	THYM	Thymoma	c37	8583/3	TCGA-X7-A8D7	TCGA-X7-A8D7-01A	Primary Tumor
TCGA-X7-A8D7-11A-01-TS1.287568D3-B1B2-4C31-B8CB-541B2A1B16E3.svs	THYM	Thymoma	c37	8583/3	TCGA-X7-A8D7	TCGA-X7-A8D7-11A	Solid Tissue Normal
TCGA-AJ-A2QL-01A-01-TSA.0FA67BBC-0A8E-4173-B314-6E3797B5421E.svs	UCEC	Uterine Corpus Endometrial Carcinoma	c54.1	8380/3	TCGA-AJ-A2QL	TCGA-AJ-A2QL-01A	Primary Tumor
TCGA-AJ-A2QL-11A-01-TSA.48E63C18-6022-48FD-8A19-9F0A6B45481B.svs	UCEC	Uterine Corpus Endometrial Carcinoma	c54.1	8380/3	TCGA-AJ-A2QL	TCGA-AJ-A2QL-11A	Solid Tissue Normal
TCGA-AJ-A3NC-01A-01-TSA.CDB70B96-0425-4593-8052-1C5A87A855EC.svs	UCEC	Uterine Corpus Endometrial Carcinoma	c54.1	8380/3	TCGA-AJ-A3NC	TCGA-AJ-A3NC-01A	Primary Tumor
TCGA-AJ-A3NC-11A-01-TS1.3AF0E14C-7CE0-448A-9DE4-AE154F299C7F.svs	UCEC	Uterine Corpus Endometrial Carcinoma	c54.1	8380/3	TCGA-AJ-A3NC	TCGA-AJ-A3NC-11A	Solid Tissue Normal
TCGA-AJ-A3NE-01A-01-BS1.9390BE15-D93A-4E83-9F8E-9CA10592E95E.svs	UCEC	Uterine Corpus Endometrial Carcinoma	c54.1	8380/3	TCGA-AJ-A3NE	TCGA-AJ-A3NE-01A	Primary Tumor
TCGA-AJ-A3NE-01A-01-TS1.6F2B775A-26F6-42AC-A9B1-9DAF1C4BE9FE.svs	UCEC	Uterine Corpus Endometrial Carcinoma	c54.1	8380/3	TCGA-AJ-A3NE	TCGA-AJ-A3NE-01A	Primary Tumor
TCGA-AJ-A3NE-11A-01-TS1.DE5980FA-A4FD-43F7-A8CC-E20E18B890B8.svs	UCEC	Uterine Corpus Endometrial Carcinoma	c54.1	8380/3	TCGA-AJ-A3NE	TCGA-AJ-A3NE-11A	Solid Tissue Normal
TCGA-AJ-A3NH-01A-01-TSA.B274EE56-4EDF-412E-85EF-B5A5FA38C32E.svs	UCEC	Uterine Corpus Endometrial Carcinoma	c54.1	8441/3	TCGA-AJ-A3NH	TCGA-AJ-A3NH-01A	Primary Tumor
TCGA-AJ-A3NH-11A-01-TS1.C924E0FB-D565-4405-9F30-7E62A679003B.svs	UCEC	Uterine Corpus Endometrial Carcinoma	c54.1	8441/3	TCGA-AJ-A3NH	TCGA-AJ-A3NH-11A	Solid Tissue Normal
TCGA-AX-A05Y-01A-01-BS1.3d803842-442e-4429-9669-f6e405eb3cb7.svs	UCEC	Uterine Corpus Endometrial Carcinoma	c54.1	8380/3	TCGA-AX-A05Y	TCGA-AX-A05Y-01A	Primary Tumor
TCGA-AX-A05Y-01A-01-TS1.9a336ebb-191b-408d-be0a-901386e9c59b.svs	UCEC	Uterine Corpus Endometrial Carcinoma	c54.1	8380/3	TCGA-AX-A05Y	TCGA-AX-A05Y-01A	Primary Tumor
TCGA-AX-A05Y-11A-01-TSA.0C20881C-9561-4130-816D-BB28E3D48EC7.svs	UCEC	Uterine Corpus Endometrial Carcinoma	c54.1	8380/3	TCGA-AX-A05Y	TCGA-AX-A05Y-11A	Solid Tissue Normal
TCGA-AX-A0IZ-01A-01-BSA.52e564e7-95f0-444a-8edc-53ef50e8b0e4.svs	UCEC	Uterine Corpus Endometrial Carcinoma	c54.1	8380/3	TCGA-AX-A0IZ	TCGA-AX-A0IZ-01A	Primary Tumor
TCGA-AX-A0IZ-01A-01-TSA.1a4e8665-1030-4ec9-be94-097380f6040e.svs	UCEC	Uterine Corpus Endometrial Carcinoma	c54.1	8380/3	TCGA-AX-A0IZ	TCGA-AX-A0IZ-01A	Primary Tumor
TCGA-AX-A0IZ-11A-01-TSA.2477AE69-3D24-4DBF-97EA-F911E1D70287.svs	UCEC	Uterine Corpus Endometrial Carcinoma	c54.1	8380/3	TCGA-AX-A0IZ	TCGA-AX-A0IZ-11A	Solid Tissue Normal
TCGA-AX-A0J0-01A-01-BSA.4986bc48-d678-4373-98e8-d7e06c4a4914.svs	UCEC	Uterine Corpus Endometrial Carcinoma	c54.1	8380/3	TCGA-AX-A0J0	TCGA-AX-A0J0-01A	Primary Tumor
TCGA-AX-A0J0-01A-01-TSA.f965c24e-d39f-4950-abd6-e914f3c64c5d.svs	UCEC	Uterine Corpus Endometrial Carcinoma	c54.1	8380/3	TCGA-AX-A0J0	TCGA-AX-A0J0-01A	Primary Tumor
TCGA-AX-A0J0-11A-01-TSA.8CE25DCA-40DC-4A86-A816-F80140D6BAD2.svs	UCEC	Uterine Corpus Endometrial Carcinoma	c54.1	8380/3	TCGA-AX-A0J0	TCGA-AX-A0J0-11A	Solid Tissue Normal
TCGA-AX-A1CF-01A-01-TS1.bba8185b-535c-4671-bb73-3fca1bfb9066.svs	UCEC	Uterine Corpus Endometrial Carcinoma	c54.1	8380/3	TCGA-AX-A1CF	TCGA-AX-A1CF-01A	Primary Tumor
TCGA-AX-A1CF-11A-01-TS1.fee0b9b5-08f2-4fc8-88c0-545f078b8185.svs	UCEC	Uterine Corpus Endometrial Carcinoma	c54.1	8380/3	TCGA-AX-A1CF	TCGA-AX-A1CF-11A	Solid Tissue Normal
TCGA-AX-A1CI-01A-01-TS1.3f21d211-56f5-4cca-8d9c-1d28adcfd7b5.svs	UCEC	Uterine Corpus Endometrial Carcinoma	c54.1	8380/3	TCGA-AX-A1CI	TCGA-AX-A1CI-01A	Primary Tumor
TCGA-AX-A1CI-11A-01-TS1.320f9fb9-dee6-4e2f-a4e3-272204f2e297.svs	UCEC	Uterine Corpus Endometrial Carcinoma	c54.1	8380/3	TCGA-AX-A1CI	TCGA-AX-A1CI-11A	Solid Tissue Normal
TCGA-AX-A1CK-01A-01-TS1.d0423494-b1e4-40f4-a49f-fb5941dd5557.svs	UCEC	Uterine Corpus Endometrial Carcinoma	c54.1	8380/3	TCGA-AX-A1CK	TCGA-AX-A1CK-01A	Primary Tumor
TCGA-AX-A1CK-11A-01-TS1.dfdccf13-762b-4c70-8233-2c524d10d681.svs	UCEC	Uterine Corpus Endometrial Carcinoma	c54.1	8380/3	TCGA-AX-A1CK	TCGA-AX-A1CK-11A	Solid Tissue Normal
TCGA-AX-A2H8-01A-01-TSA.2aed6dc8-ed88-4ebb-922f-aa0cb71ea818.svs	UCEC	Uterine Corpus Endometrial Carcinoma	c54.1	8380/3	TCGA-AX-A2H8	TCGA-AX-A2H8-01A	Primary Tumor
TCGA-AX-A2H8-11A-01-TSA.33194e61-d0e6-46c0-8050-081050d68e57.svs	UCEC	Uterine Corpus Endometrial Carcinoma	c54.1	8380/3	TCGA-AX-A2H8	TCGA-AX-A2H8-11A	Solid Tissue Normal
TCGA-AX-A2HA-01A-01-TSA.A2F0B4E7-4910-4BE1-863E-32340BA709A0.svs	UCEC	Uterine Corpus Endometrial Carcinoma	c54.1	8380/3	TCGA-AX-A2HA	TCGA-AX-A2HA-01A	Primary Tumor
TCGA-AX-A2HA-11A-01-TSA.39FD9B44-CD7D-42AB-AE80-90FA4B1402AB.svs	UCEC	Uterine Corpus Endometrial Carcinoma	c54.1	8380/3	TCGA-AX-A2HA	TCGA-AX-A2HA-11A	Solid Tissue Normal
TCGA-AX-A2HC-01A-01-TSA.ce4ae04a-d4d4-4349-aeac-4cdb6f060455.svs	UCEC	Uterine Corpus Endometrial Carcinoma	c54.1	8380/3	TCGA-AX-A2HC	TCGA-AX-A2HC-01A	Primary Tumor
TCGA-AX-A2HC-11A-01-TSA.95b41504-359a-4c6c-a45a-715cee6caa0f.svs	UCEC	Uterine Corpus Endometrial Carcinoma	c54.1	8380/3	TCGA-AX-A2HC	TCGA-AX-A2HC-11A	Solid Tissue Normal
TCGA-AX-A2HD-01A-02-TSB.e8562f08-560d-4bd2-8c4e-015837b6bc91.svs	UCEC	Uterine Corpus Endometrial Carcinoma	c54.1	8380/3	TCGA-AX-A2HD	TCGA-AX-A2HD-01A	Primary Tumor
TCGA-AX-A2HD-11A-01-TSA.04eec40c-697e-4d90-bfe1-ecd5e80ea5a8.svs	UCEC	Uterine Corpus Endometrial Carcinoma	c54.1	8380/3	TCGA-AX-A2HD	TCGA-AX-A2HD-11A	Solid Tissue Normal
TCGA-BG-A2AD-01A-02-TSB.b5caff99-4c14-47da-9b77-104660462ca9.svs	UCEC	Uterine Corpus Endometrial Carcinoma	c54.1	8380/3	TCGA-BG-A2AD	TCGA-BG-A2AD-01A	Primary Tumor
TCGA-BG-A2AD-11A-01-TSA.7fa33e34-c888-41e2-ae95-855ad726865f.svs	UCEC	Uterine Corpus Endometrial Carcinoma	c54.1	8380/3	TCGA-BG-A2AD	TCGA-BG-A2AD-11A	Solid Tissue Normal
TCGA-BG-A3EW-01A-01-TSA.5F8074F6-B42B-4ECF-A051-A37F9B9BE555.svs	UCEC	Uterine Corpus Endometrial Carcinoma	c54.1	8380/3	TCGA-BG-A3EW	TCGA-BG-A3EW-01A	Primary Tumor
TCGA-BG-A3EW-11A-02-TSB.5D0CF041-BD1C-416A-AAA5-035B622D3C2E.svs	UCEC	Uterine Corpus Endometrial Carcinoma	c54.1	8380/3	TCGA-BG-A3EW	TCGA-BG-A3EW-11A	Solid Tissue Normal
TCGA-BG-A3PP-01A-01-TSA.2E4AC653-5B8B-4FC1-AE25-82542DB00B02.svs	UCEC	Uterine Corpus Endometrial Carcinoma	c54.1	8441/3	TCGA-BG-A3PP	TCGA-BG-A3PP-01A	Primary Tumor
TCGA-BG-A3PP-11A-01-TSA.D8C90564-C3A9-4505-89F8-DBFDE985884D.svs	UCEC	Uterine Corpus Endometrial Carcinoma	c54.1	8441/3	TCGA-BG-A3PP	TCGA-BG-A3PP-11A	Solid Tissue Normal
TCGA-BK-A0CB-01A-02-BS2.f3b81218-6651-4c2c-84bb-592a44ea3e63.svs	UCEC	Uterine Corpus Endometrial Carcinoma	c54.1	8380/3	TCGA-BK-A0CB	TCGA-BK-A0CB-01A	Primary Tumor
TCGA-BK-A0CB-01A-03-BS3.9d100a55-f190-49a0-ba18-0b4cadada132.svs	UCEC	Uterine Corpus Endometrial Carcinoma	c54.1	8380/3	TCGA-BK-A0CB	TCGA-BK-A0CB-01A	Primary Tumor
TCGA-BK-A0CB-11A-02-TS2.2a22dc45-cd67-414d-a706-9a21523bf136.svs	UCEC	Uterine Corpus Endometrial Carcinoma	c54.1	8380/3	TCGA-BK-A0CB	TCGA-BK-A0CB-11A	Solid Tissue Normal
TCGA-BK-A0CB-11A-03-TS3.91a84b56-6c1b-489f-8dc0-484f5e49be06.svs	UCEC	Uterine Corpus Endometrial Carcinoma	c54.1	8380/3	TCGA-BK-A0CB	TCGA-BK-A0CB-11A	Solid Tissue Normal
TCGA-BK-A0CB-11A-04-TS4.31b8cd48-1eaf-4c06-a64c-1703f9dfd57f.svs	UCEC	Uterine Corpus Endometrial Carcinoma	c54.1	8380/3	TCGA-BK-A0CB	TCGA-BK-A0CB-11A	Solid Tissue Normal
TCGA-BK-A13C-01A-01-BS1.b97e487f-7343-4f67-946a-0c25cfedc5b1.svs	UCEC	Uterine Corpus Endometrial Carcinoma	c54.1	8380/3	TCGA-BK-A13C	TCGA-BK-A13C-01A	Primary Tumor
TCGA-BK-A13C-01A-01-TS1.db0344ee-6f00-4f53-85f8-734fc308f98a.svs	UCEC	Uterine Corpus Endometrial Carcinoma	c54.1	8380/3	TCGA-BK-A13C	TCGA-BK-A13C-01A	Primary Tumor
TCGA-BK-A13C-11A-01-TS1.d2bde2c5-6261-41c4-8d13-60cd839647f2.svs	UCEC	Uterine Corpus Endometrial Carcinoma	c54.1	8380/3	TCGA-BK-A13C	TCGA-BK-A13C-11A	Solid Tissue Normal
TCGA-BK-A4ZD-01A-01-TS1.532C0C42-5519-41F3-B328-6FDC51AA8275.svs	UCEC	Uterine Corpus Endometrial Carcinoma	c54.1	8380/3	TCGA-BK-A4ZD	TCGA-BK-A4ZD-01A	Primary Tumor
TCGA-BK-A4ZD-11A-01-TS1.245899F6-AA6A-409E-928E-AA87C2467C6A.svs	UCEC	Uterine Corpus Endometrial Carcinoma	c54.1	8380/3	TCGA-BK-A4ZD	TCGA-BK-A4ZD-11A	Solid Tissue Normal
TCGA-DI-A2QU-01A-01-TS1.E602A9DD-B0E1-4A9B-B796-C7A01591CAD4.svs	UCEC	Uterine Corpus Endometrial Carcinoma	c54.1	8441/3	TCGA-DI-A2QU	TCGA-DI-A2QU-01A	Primary Tumor
TCGA-DI-A2QU-11A-01-TS1.3AF0418F-05EB-452B-9961-D3C8EE6C8C30.svs	UCEC	Uterine Corpus Endometrial Carcinoma	c54.1	8441/3	TCGA-DI-A2QU	TCGA-DI-A2QU-11A	Solid Tissue Normal
TCGA-DI-A2QY-01A-01-TS1.62316960-36E9-4919-BE3F-F89F3CE464ED.svs	UCEC	Uterine Corpus Endometrial Carcinoma	c54.1	8441/3	TCGA-DI-A2QY	TCGA-DI-A2QY-01A	Primary Tumor
TCGA-DI-A2QY-11A-01-TS1.9DEA9504-6CF4-4FD2-A919-638517991B3E.svs	UCEC	Uterine Corpus Endometrial Carcinoma	c54.1	8441/3	TCGA-DI-A2QY	TCGA-DI-A2QY-11A	Solid Tissue Normal
TCGA-E6-A1M0-01A-01-TSA.3549fa06-5d52-4e9c-81af-0b06cc201327.svs	UCEC	Uterine Corpus Endometrial Carcinoma	c54.1	8380/3	TCGA-E6-A1M0	TCGA-E6-A1M0-01A	Primary Tumor
TCGA-E6-A1M0-11A-01-TSA.6e6920df-cb08-474a-a1d4-cceeb22352e4.svs	UCEC	Uterine Corpus Endometrial Carcinoma	c54.1	8380/3	TCGA-E6-A1M0	TCGA-E6-A1M0-11A	Solid Tissue Normal
